# Supplementary material for: 3D printing with a 3D printed digital material filament for programming functional gradients
Source: Nat Commun. 2024 May 7;15:3605. doi: 10.1038/s41467-024-47480-5 (PMC11076495; doi:10.1038/s41467-024-47480-5)
Supplement: Supplementary file 8 — Source Data [file 41467_2024_47480_MOESM8_ESM.xlsx]

## Sheet: Figure 2
Figure 2d				Figure 2e				Figure 2f				Figure 2h				Figure 2i			Figure 2k				Figure 2i
CPLA								CPLA								CPLA
Strain(%)	Stress(MPa)	Standard deviation(MPa)		η	Elongation at Break(%)	Standard deviation(%)		Strain(%)	ΔR/R0	Standard deviation		TPU fraction	Elongation at Break(%)	Standard deviation(%)		Strain(%)	ΔR/R0		Time(s)	Strain(%)	ΔR/R0		Cycle	ΔR/R0
0.1	0.03	0.02828		1	64.31	3.99		0	0	0		0	13	1		0	0		0	0	0		0	0
1.8125	3.97604	1.80251		3.5	94.25	5.13		1.8125	0	0		25	15.3	0.83		1.8125	0		7.5	5	0.13155		0.5	0.74564
3.0625	6.01719	1.63344		6	126.83	6		3.0625	0	0		33	101.75	8.99		3.0625	0		15	10	0.97166		1	1.25915
4.3125	8.61875	0.99803		8	143.12	8.33		4.3125	0.01921	0.01664		50	126.83	10.67		4.3125	0.01921		22.5	5	0.13155		1.5	0.76863
5.5625	12.2943	0.93486		11	168.19	7		5.5625	0.04737	0.01792		67	234.6	15.02		5.5625	0.04737		30	0	0.04091		2	0
6.8125	13.9953	1.60961						6.8125	0.06667	0.04515		75	380	9		6.8125	0.06667		37.5	5	0.07716		2.5	0.72324
8.0625	19.0161	3.46711						8.0625	0.10311	0.01489		100	453.6	16.33		8.0625	0.10311		45	10	0.97166		3	1.27223
9.3125	25.3193	3.6361						9.3125	0.12246	0.01972						9.3125	0.12246		52.5	5	0.07716		3.5	0.72324
10.5625	31.4208	3.58142						10.5625	0.13142	0.0147						10.5625	0.13142		60	0	0.02012		4	0.00563
11.8125	37.3359	3.42704						11.8125	0.16631	0.03058						11.8125	0.16631		67.5	5	0.16473		4.5	0.74564
13.0625	42.7245	3.17949						13.0625	0.16631	0.03058						13.0625	0.16631		75	10	0.97166		5	1.25915
																			82.5	5	0.06241		5.5	0.72324
η=1.0								η=1.0								TPU25			90	0	0		6	0
Strain(%)	Stress(MPa)	Standard deviation(MPa)						Strain(%)	ΔR/R0	Standard deviation						Strain(%)	ΔR/R0		97.5	5	0.06241		6.5	0.64581
0.1	0.13333	0.05774						0	0	0						0	0		105	10	0.97166		7	1.25915
1.8125	0.98403	0.1006						1.8125	0	0						0.13762	0		112.5	5	0.11555		7.5	0.72324
3.0625	3.71389	0.02285						3.0625	0	0.14558						0.27524	0		120	0	0.04091		8	0
4.3125	6.39444	0.30266						4.3125	0.05365	0.05082						0.41286	0		127.5	5	0.09225		8.5	0.74564
5.5625	9.61354	0.24471						5.5625	0.10742	0.10176						0.55048	0		135	10	0.88971		9	1.25915
6.8125	12.8184	0.65173						6.8125	0.12746	0.11095						0.6881	0		142.5	5	0.11555		9.5	0.74564
8.0625	16.4847	1.07442						8.0625	0.18015	0.12362						0.82572	0		150	0	0.01477		10	0
9.3125	20.3365	1.18134						9.3125	0.29985	0.18455						0.96334	0		165	10	0.54156		10.5	0.74564
10.5625	23.8649	1.14621						10.5625	0.20023	0.12838						1.10096	0		180	20	1.204		11	1.25915
11.8125	26.5306	0.83724						11.8125	0.32727	0.19921						1.23858	0.00059		195	10	0.42617		11.5	0.7159
13.0625	27.3083	0.75135						13.0625	0.40044	0.22044						1.3762	0.00219		210	0	-0.00725		12	0
14.3125	26.4663	1.12582						14.3125	0.78333	0.33829						1.51382	0.00379		225	10	0.49641		12.5	0.72324
15.5625	22.3573	2.23824														1.65144	0.00539		240	20	1.204		13	1.25915
16.8125	19.4906	0.31609						η=3.5								1.78906	0.00698		255	10	0.42617		13.5	0.66623
18.0625	19.4698	0.26786						Strain(%)	ΔR/R0	Standard deviation						1.92668	0.00852		270	0	0		14	-0.03012
19.3125	19.508	0.27203						0	1	0						2.0643	0.01068		285	10	0.60567		14.5	0.73811
20.5625	19.5149	0.31349						1.8125	1	0						2.20192	0.01335		300	20	1.26459		15	1.34018
21.8125	19.5004	0.35485						3.0625	1.03252	0.02825						2.33954	0.01628		315	10	0.37406		15.5	0.72324
23.0625	19.4965	0.33773						4.3125	1.08211	0.02728						2.47716	0.01724		330	0	0		16	0
24.3125	19.5198	0.3436						5.5625	1.11472	0.0217						2.61478	0.01319		345	10	0.52625		16.5	0.84145
25.5625	19.5306	0.34765						6.8125	1.1816	0.02603						2.7524	0.01608		360	20	1.26459		17	1.25915
26.8125	19.5611	0.36533						8.0625	1.23149	0.02578						2.89002	0.02075		375	10	0.42617		17.5	0.7159
28.0625	19.5924	0.39759						9.3125	1.27999	0.04112						3.02764	0.02544		390	0	-0.09407		18	-0.01111
29.3125	19.6254	0.37693						10.5625	1.33008	0.03857						3.16526	0.02806		405	10	0.60567		18.5	0.7609
30.5625	19.6358	0.40516						11.8125	1.39605	0.06336						3.30288	0.03031		420	20	1.29605		19	1.25915
31.8125	19.6399	0.38862						13.0625	1.51413	0.05055						3.4405	0.03353		435	10	0.33713		19.5	0.74564
33.0625	19.5962	0.44948						14.3125	1.6662	0.08616						3.57813	0.03879		450	0	0.01477		20	-0.0028
34.3125	19.5302	0.49604						15.5625	1.75217	0.13129						3.71575	0.04545		480	20	1.437		20.5	0.76863
35.5625	19.5208	0.50303						16.8125	1.97311	0.13385						3.85337	0.0502		510	40	2.4982		21	1.27223
36.8125	19.5413	0.52131						18.0625	2.21554	0.18834						3.99099	0.05521		540	20	0.59111		21.5	0.86711
38.0625	19.5746	0.50379						19.3125	2.4759	0.32391						4.12861	0.06052		570	0	0.03428		22	-0.02204
39.3125	19.6187	0.49463						20.5625	3.02929	0.3722						4.26623	0.0661		600	20	0.90488		22.5	0.76863
40.5625	19.651	0.52439						21.8125	3.79325	0.32277						4.40385	0.07908		630	40	2.46043		23	1.06996
41.8125	19.6594	0.54599						23.0625	4.54967	0.01921						4.54147	0.09856		660	20	0.59111		23.5	0.74564
43.0625	19.5903	0.60868														4.67909	0.11898		690	0	0.07066		24	-0.0028
44.3125	19.5233	0.59403						η=6.0								4.81671	0.13967		720	20	0.90488		24.5	0.7609
45.5625	19.4924	0.57267						Strain(%)	ΔR/R0	Standard deviation						4.95433	0.15789		750	40	2.4982		25	1.25915
46.8125	19.4871	0.57394						1.18719	0	0						5.09195	0.15808		780	20	0.59111		25.5	0.72324
48.0625	19.4681	0.58742						4.83063	0.03828	0.01912						5.22957	0.15988		810	0	-0.06297		26	0
49.3125	19.466	0.58118						8.10562	0.1302	0.06032						5.36719	0.16416		840	20	0.90488		26.5	0.74564
50.5625	19.4604	0.57306						11.3806	0.20231	0.06676						5.50481	0.17147		870	40	2.4982		27	1.34018
51.8125	19.475	0.63097						14.6556	0.23746	0.09392						5.64243	0.1809		900	20	0.4675		27.5	0.73811
53.0625	19.5076	0.64492						17.9306	0.29139	0.12278						5.78005	0.1905		930	0	0.10933		28	-0.0028
54.3125	19.4958	0.70763						21.2056	0.45087	0.13815						5.91767	0.20021		960	20	0.90488		28.5	0.74564
55.5625	19.4056	0.82572						24.4806	0.62838	0.14756						6.05529	0.20999		990	40	2.58321		29	1.27223
56.8125	19.6724	0.9789						27.7556	0.87036	0.20127						6.19291	0.21975		1020	20	0.59111		29.5	0.74564
58.0625	19.687	0.95533						31.0306	1.25376	0.26403						6.33053	0.22742		1050	0	0.04317		30	-0.03279
59.3125	19.712	0.95828						34.3056	2.49051	0.88233						6.46815	0.23525						30.5	0.74564
60.5625	19.7224	0.95091						37.4169	4.80066	1.61102						6.60577	0.24324						31	1.29888
61.8125	19.6787	0.86694						40.0369	7.38979	0.52781						6.74339	0.25135						31.5	0.73811
63.0625	19.6714	0.87431														6.88101	0.25944						32	0
64.3125	19.7052	0.89272						η=8.0								7.01863	0.26749						32.5	0.74564
								Strain(%)	ΔR/R0	Standard deviation						7.15625	0.27559						33	1.27223
η=3.5								0.90625	0	0						7.29387	0.28374						33.5	0.80026
Strain(%)	Stress(MPa)	Standard deviation(MPa)						3.6875	0.00617	0.01518						7.43149	0.29193						34	0
0.1	0.13333	0.05774						6.1875	0.03303	0.06086						7.56911	0.3011						34.5	0.7609
1.8125	1.00347	0.28657						8.6875	0.07854	0.02453						7.70673	0.31033						35	1.29888
3.0625	4.02188	0.23032						11.1875	0.08275	0.0165						7.84435	0.31958						35.5	0.76863
4.3125	6.94965	0.33152						13.6875	0.1173	0.01846						7.98197	0.32884						36	0
5.5625	9.63958	0.39991						16.1875	0.21408	0.02187						8.11959	0.33769						36.5	0.84145
6.8125	13.4215	0.46455						18.6875	0.26727	0.03107						8.25721	0.346						37	1.29888
8.0625	17.242	0.47385						21.1875	0.37836	0.04713						8.39483	0.35437						37.5	0.74564
9.3125	20.9517	0.31637						23.6875	0.47929	0.0468						8.53245	0.36281						38	0.00563
10.5625	24.1875	0.36263						26.1875	0.61842	0.07565						8.67007	0.37129						38.5	0.74564
11.8125	26.3403	0.79764						28.6875	0.73337	0.10361						8.80769	0.38575						39	1.34018
13.0625	27.1073	1.31766						31.1875	0.95966	0.11523						8.94531	0.40112						39.5	0.73811
14.3125	26.8542	1.38862						33.6875	1.13806	0.1678						9.08293	0.41653						40	0
15.5625	26.5674	1.32738						36.1875	1.38872	0.20223						9.22055	0.43198						40.5	0.7609
16.8125	26.3726	1.28851						38.6875	1.63925	0.19688						9.35817	0.44714						41	1.25915
18.0625	26.2271	1.25376						41.1875	2.02034	0.23663						9.49579	0.46167						41.5	0.77643
19.3125	26.051	1.18657						43.6875	2.52311	0.33555						9.63341	0.47626						42	0
20.5625	25.8267	1.14065						46.1875	2.98606	0.35505						9.77103	0.49089						42.5	0.70863
21.8125	25.5754	1.03038						48.6875	3.69033	0.38774						9.90865	0.50555						43	1.27223
23.0625	25.1097	0.8533						51.1875	4.45905	0.36003						10.0463	0.5253						43.5	0.72324
24.3125	24.3833	0.41835						53.6875	5.63883	0.5467						10.1839	0.54646						44	-0.0028
25.5625	23.7521	0.70626						56.1875	7.10838	0.89734						10.3215	0.56769						44.5	0.74564
26.8125	23.5865	1.02313						58.6875	9.6032	1.58218						10.4591	0.58899						45	1.25915
28.0625	23.5722	1.07529						61.1875	13.204	2.86668						10.5968	0.6138						45.5	0.70863
29.3125	23.5524	1.07749														10.7344	0.64916						46	0
30.5625	23.542	1.07247						η=11.0								10.872	0.68468						46.5	0.70863
31.8125	23.5101	1.0455						Strain(%)	ΔR/R0	Standard deviation						11.0096	0.72033						47	1.25915
33.0625	23.5135	1.06022						0	0	0						11.1472	0.75609						47.5	0.74564
34.3125	23.4854	1.08491						1.8125	0	0						11.2849	0.79973						48	0
35.5625	23.4309	1.14133						3.0625	0	0.03781						11.4225	0.84661						48.5	0.77643
36.8125	23.3816	1.17591						4.3125	-0.01797	0.03999						11.5601	0.89349						49	1.25915
38.0625	23.3448	1.20404						5.5625	0.00325	0.04195						11.6977	0.94039						49.5	0.74564
39.3125	23.2615	1.2952						6.8125	0.03436	0.03925						11.8353	0.99595						50	0.00563
40.5625	23.1104	1.3298						8.0625	0.0646	0.03075						11.973	1.09543						50.5	0.70863
41.8125	22.9344	1.34928						9.3125	0.10566	0.09226						12.1106	1.19549						51	1.29888
43.0625	22.7892	1.42883						10.5625	0.09875	0.06129						12.2482	1.29598						51.5	0.74564
44.3125	22.599	1.5733						11.8125	0.10604	0.06232						12.3858	1.3968						52	0
45.5625	22.4569	1.63566						13.0625	0.14567	0.04041						12.5234	1.50473						52.5	0.74564
46.8125	22.399	1.67297						14.3125	0.15089	0.02689						12.6611	1.61744						53	1.25915
48.0625	22.3497	1.65339						15.5625	0.16232	0.02615						12.7987	1.73076						53.5	0.74564
49.3125	22.3285	1.63828						16.8125	0.18395	0.02897						12.9363	1.84457						54	0
50.5625	22.3528	1.60923						18.0625	0.16085	0.08886						13.0739	1.95805						54.5	0.76863
51.8125	22.3417	1.53165						19.3125	0.16496	0.0736						13.2115	2.06362						55	1.27223
53.0625	22.3052	1.40228						20.5625	0.21655	0.05421						13.3492	2.16953						55.5	0.73811
54.3125	22.2611	1.36226						21.8125	0.25425	0.06166						13.4868	2.27577						56	0
55.5625	22.209	1.31174						23.0625	0.23065	0.12498						13.6244	2.38229						56.5	0.70863
56.8125	22.1069	1.23868						24.3125	0.30781	0.06938						13.762	2.46857						57	1.25915
58.0625	22.0358	1.21504						25.5625	0.30651	0.0429						13.8996	2.53841						57.5	0.76863
59.3125	21.9729	1.22108						26.8125	0.38276	0.063						14.0373	2.60972						58	0
60.5625	21.9031	1.21445						28.0625	0.46646	0.14741						14.1749	2.68302						58.5	0.74564
61.8125	21.8722	1.23316						29.3125	0.42069	0.03593						14.3125	2.75909						59	1.25915
63.0625	21.9163	1.2806						30.5625	0.52944	0.08569													59.5	0.70863
64.3125	21.9583	1.27938						31.8125	0.58601	0.09716						TPU33							60	0.01416
65.5625	22.0028	1.28328						33.0625	0.62189	0.09714						Strain(%)	ΔR/R0						60.5	0.74564
66.8125	22.0184	1.27221						34.3125	0.75619	0.12342						0	0						61	1.29888
68.0625	22.0139	1.23955						35.5625	0.7525	0.10781						0.17135	0						61.5	0.74564
69.3125	22.0108	1.2321						36.8125	0.92889	0.03668						0.34271	0						62	0
70.5625	21.9684	1.23323						38.0625	0.92401	0.13301						0.51406	0						62.5	0.74564
71.8125	21.9653	1.23613						39.3125	1.02305	0.08981						0.68542	0						63	1.25915
73.0625	21.9427	1.23565						40.5625	1.15845	0.20075						0.85677	-0.00079						63.5	0.73811
74.3125	21.9215	1.25474						41.8125	1.22886	0.30042						1.02813	-0.00198						64	0
75.5625	21.9337	1.27254						43.0625	1.45663	0.1044						1.19948	-0.00317						64.5	0.74564
76.8125	21.9604	1.29672						44.3125	1.62311	0.12806						1.37083	-0.00351						65	1.16011
78.0625	21.974	1.32173						45.5625	1.81967	0.26437						1.54219	-0.00194						65.5	0.70863
79.3125	21.999	1.34916						46.8125	2.08894	0.33285						1.71354	0.0025						66	0.01416
80.5625	22.0125	1.35365						48.0625	2.09626	0.11195						1.8849	0.00694						66.5	0.76863
81.8125	21.9865	1.31415						49.3125	2.50785	0.27333						2.05625	0.01137						67	1.25915
83.0625	21.9337	1.24177						50.5625	2.73764	0.36301						2.2276	0.01799						67.5	0.74564
84.3125	21.8799	1.17461						51.8125	2.91638	0.12369						2.39896	0.02245						68	0.00563
85.5625	21.8642	1.16256						53.0625	3.23446	0.19546						2.57031	0.0268						68.5	0.70863
86.8125	21.8299	1.17042						54.3125	3.83078	0.20592						2.74167	0.03116						69	1.27223
88.0625	21.8451	1.17865						55.5625	4.11759	0.3198						2.91302	0.03552						69.5	0.70863
89.3125	21.875	1.14878						56.8125	4.6757	0.50179						3.08437	0.04203						70	0.00563
90.5	21.9066	1.13605						58.0625	5.19925	0.365						3.25573	0.04746						70.5	0.74564
91.75	21.9049	1.14294						59.3125	5.9426	0.98643						3.42708	0.05289						71	1.27223
93	21.8708	1.13196						60.5625	6.49792	0.56082						3.59844	0.05833						71.5	0.74564
94.25	21.7795	1.05043						61.8125	7.53974	0.71137						3.76979	0.06209						72	0.00563
								63.0625	8.30928	0.97698						3.94115	0.06373						72.5	0.80026
η=6.0								64.3125	9.93373	1.12575						4.1125	0.07015						73	1.29888
Strain(%)	Stress(MPa)	Standard deviation(MPa)						65.5625	11.775	1.7776						4.28385	0.07658						73.5	0.72324
0.1	0.13333	0.05774						66.8125	12.7717	1.05264						4.45521	0.083						74	0.0345
1.8125	1.25139	0.55729						68.0625	14.8971	1.339						4.62656	0.09097						74.5	0.7609
3.0625	4.13056	0.21609						69.3125	17.4203	2.62261						4.79792	0.09995						75	1.27546
4.3125	7.17708	1.04441														4.96927	0.11352						75.5	0.72324
5.5625	10.0299	1.12453														5.14063	0.12708						76	0.00563
6.8125	13.6691	1.97901														5.31198	0.13945						76.5	0.7609
8.0625	17.6434	2.41753														5.48333	0.15107						77	1.25307
9.3125	21.3882	2.63017														5.65469	0.16225						77.5	0.70863
10.5625	24.8521	2.5967														5.82604	0.16698						78	0
11.8125	27.5778	2.00023														5.9974	0.17207						78.5	0.76863
13.0625	28.8653	0.96182														6.16875	0.1781						79	1.34393
14.3125	29.0993	0.69483														6.3401	0.18413						79.5	0.72324
15.5625	28.6736	0.69674														6.51146	0.19016						80	0.00563
16.8125	28.3476	0.69409														6.68281	0.19502						80.5	0.66623
18.0625	28.1663	0.65786														6.85417	0.20014						81	1.29888
19.3125	28.0316	0.60955														7.02552	0.20529						81.5	0.74564
20.5625	27.9326	0.53643														7.19687	0.21043						82	0.04942
21.8125	27.8813	0.46543														7.36823	0.21557						82.5	0.72324
23.0625	27.8087	0.42308														7.53958	0.22292						83	1.27223
24.3125	27.7156	0.38281														7.71094	0.23035						83.5	0.74564
25.5625	27.6271	0.38151														7.88229	0.23779						84	0
26.8125	27.525	0.38899														8.05365	0.24523						84.5	0.76863
28.0625	27.3601	0.43409														8.225	0.25292						85	1.29888
29.3125	27.108	0.55931														8.39635	0.25293						85.5	0.7843
30.5625	26.7792	0.74481														8.56771	0.25006						86	0
31.8125	26.3031	1.07935														8.73906	0.24719						86.5	0.7609
33.0625	25.8538	1.36503														8.91042	0.24432						87	1.29888
34.3125	25.5927	1.47759														9.08177	0.24334						87.5	0.70863
35.5625	25.4604	1.46659														9.25312	0.24792						88	0.0345
36.8125	25.3611	1.36701														9.42448	0.25555						88.5	0.77643
38.0625	25.3257	1.27885														9.59583	0.26319						89	1.27223
39.3125	25.276	1.19579														9.76719	0.26673						89.5	0.70863
40.5625	25.2059	1.10737														9.93854	0.26725						90	0.01416
41.8125	25.0726	1.03789														10.1099	0.26757						90.5	0.76863
43.0625	24.8903	1.01635														10.2812	0.2677						91	1.29888
44.3125	24.6694	0.97651														10.4526	0.26965						91.5	0.72324
45.5625	24.4649	0.93094														10.624	0.27754						92	0.04942
46.8125	24.3278	0.89767														10.7953	0.28544						92.5	0.7609
48.0625	24.1906	0.85813														10.9667	0.29388						93	1.27223
49.3125	24.0833	0.82878														11.138	0.30306						93.5	0.73811
50.5625	24.0476	0.78695														11.3094	0.30955						94	0.01416
51.8125	24.034	0.74995														11.4807	0.31572						94.5	0.74564
53.0625	23.9969	0.75458														11.6521	0.32188						95	1.35431
54.3125	23.9177	0.77272														11.8234	0.32746						95.5	0.70141
55.5625	23.8427	0.78714														11.9948	0.33215						96	0.00563
56.8125	23.7639	0.77122														12.1662	0.33717						96.5	0.7609
58.0625	23.6774	0.71302														12.3375	0.34218						97	1.34393
59.3125	23.5948	0.68215														12.5089	0.34719						97.5	0.84145
60.5625	23.5076	0.66744														12.6802	0.35198						98	0
61.8125	23.4375	0.65635														12.8516	0.3559						98.5	0.76863
63.0625	23.3691	0.64475														13.0229	0.35982						99	1.27223
64.3125	23.334	0.62139														13.1943	0.36375						99.5	0.70863
65.5625	23.2812	0.66397														13.3656	0.36767						100	0.0113
66.8125	23.2167	0.6836														13.537	0.37206						100.5	0.7609
68.0625	23.1333	0.74661														13.7083	0.37768						101	1.29888
69.3125	23.0271	0.77188														13.8797	0.38329						101.5	0.74564
70.5625	22.9201	0.74466														14.051	0.38891						102	0.01416
71.8125	22.817	0.70098														14.2224	0.39453						102.5	0.7609
73.0625	22.7601	0.6262														14.3938	0.40017						103	1.29888
74.3125	22.7038	0.53637														14.5651	0.40839						103.5	0.84145
75.5625	22.6764	0.4818														14.7365	0.41661						104	0.01416
76.8125	22.691	0.44325														14.9078	0.42519						104.5	0.7609
78.0625	22.7292	0.38371														15.0792	0.43534						105	1.29888
79.3125	22.7538	0.38057														15.2505	0.44548						105.5	0.72324
80.5625	22.7545	0.37834														15.4219	0.45533						106	0
81.8125	22.7087	0.39372														15.5932	0.46513						106.5	0.7609
83.0625	22.6187	0.38907														15.7646	0.4727						107	1.27223
84.3125	22.5608	0.41116														15.9359	0.47989						107.5	0.65256
85.5625	22.5142	0.424														16.1073	0.48707						108	0.00563
86.8125	22.4469	0.45313														16.2786	0.49342						108.5	0.76863
88.0625	22.4045	0.48908														16.45	0.49974						109	1.27223
89.3125	22.3917	0.51146														16.6213	0.50625						109.5	0.72324
90.5	22.3931	0.52198														16.7927	0.51277						110	0.01991
91.75	22.4007	0.51147														16.9641	0.51929						110.5	0.7609
93	22.3965	0.52313														17.1354	0.52755						111	1.29888
94.25	22.3941	0.52071														17.3068	0.53785						111.5	0.63247
95.5	22.3503	0.52564														17.4781	0.54815						112	0
96.75	22.3358	0.56212														17.6495	0.55845						112.5	0.80026
98	22.2941	0.56163														17.8208	0.56875						113	1.27223
99.25	22.2222	0.54667														17.9922	0.57683						113.5	0.74564
100.5	22.1326	0.54625														18.1635	0.58265						114	0.01416
101.75	22.1257	0.55067														18.3349	0.58848						114.5	0.7609
103.021	22.1115	0.56485														18.5063	0.5943						115	1.27223
104.312	22.0431	0.55817														18.6776	0.59789						115.5	0.72324
105.562	21.9635	0.53309														18.849	0.60257						116	-0.0028
106.812	21.9295	0.50837														19.0203	0.61115						116.5	0.70863
108.062	21.8319	0.50738														19.1917	0.61973						117	1.29888
109.312	21.7337	0.48638														19.363	0.62975						117.5	0.7609
110.562	21.65	0.50591														19.5344	0.64806						118	-0.0166
111.812	21.5965	0.52581														19.7057	0.66741						118.5	0.80026
113.062	21.5257	0.58634														19.8771	0.68859						119	1.35431
114.312	21.4413	0.68278														20.0484	0.70977						119.5	0.76863
115.562	21.4087	0.71366														20.2198	0.72083						120	0
116.812	21.3875	0.74339														20.3911	0.7295						120.5	0.74564
118.062	21.3708	0.73056														20.5625	0.73789						121	1.35431
119.312	21.3764	0.73547														20.7339	0.74546						121.5	0.7609
120.562	21.3156	0.79476														20.9052	0.75495						122	0
121.812	21.2566	0.81683														21.0766	0.76663						122.5	0.70141
123.062	21.2337	0.84398														21.2479	0.77831						123	1.29888
124.312	21.2021	0.86094														21.4193	0.79022						123.5	0.74564
125.562	21.1316	0.9133														21.5906	0.80418						124	0
126.833	21.075	0.95343														21.762	0.82267						124.5	0.74564
																21.9333	0.84115						125	1.16011
η=8.0																22.1047	0.85964						125.5	0.7609
Strain(%)	Stress(MPa)	Standard deviation(MPa)														22.276	0.87807						126	-0.00835
0.08333	0.08333	0.02887														22.4474	0.89375						126.5	0.74564
1.8125	2.71042	1.03652														22.6187	0.90896						127	1.29888
3.0625	4.88333	1.19759														22.7901	0.92418						127.5	0.66623
4.3125	7.49167	0.79763														22.9615	0.9394						128	0
5.5625	10.8807	0.45152														23.1328	0.95492						128.5	0.84993
6.8125	14.6937	0.36952														23.3042	0.97604						129	1.17197
8.0625	17.9042	3.30178														23.4755	0.99751						129.5	0.7609
9.3125	22.838	2.82451														23.6469	1.01898						130	0
10.5625	26.5839	2.21655														23.8182	1.04065						130.5	0.7609
11.8125	27.8297	1.80513														23.9896	1.064						131	1.29888
13.0625	27.5104	1.71939														24.1609	1.08877						131.5	0.73811
14.3125	27.2422	1.67834														24.3323	1.11383						132	0
15.5625	27.1734	1.63461														24.5037	1.13889						132.5	0.76863
16.8125	27.1651	1.64756														24.675	1.16705						133	1.35431
18.0625	27.2146	1.64335														24.8464	1.19617						133.5	0.74564
19.3125	27.2042	1.63288														25.0177	1.22869						134	0.00563
20.5625	27.2333	1.62503														25.1891	1.2625						134.5	0.7609
21.8125	27.2588	1.63674														25.3604	1.29315						135	1.29888
23.0625	27.2859	1.6295														25.5318	1.31952						135.5	0.66623
24.3125	27.3057	1.63304														25.7031	1.34589						136	0
25.5625	27.3677	1.61477														25.8745	1.3718						136.5	0.74564
26.8125	27.4266	1.64973														26.0458	1.39701						137	1.29888
28.0625	27.524	1.65474														26.2172	1.41763						137.5	0.74564
29.3125	27.5797	1.64844														26.3885	1.43825						138	0.00563
30.5625	27.5969	1.65186														26.5599	1.45887						138.5	0.7609
31.8125	27.5682	1.65445														26.7312	1.48299						139	1.29888
33.0625	27.5453	1.6384														26.9026	1.52541						139.5	0.76863
34.3125	27.5083	1.6328														27.074	1.57295						140	0
35.5625	27.4792	1.6661														27.2453	1.62049						140.5	0.7609
36.8125	27.4563	1.65561														27.4167	1.66803						141	1.20843
38.0625	27.4323	1.65163														27.588	1.72101						141.5	0.76863
39.3125	27.4458	1.68273														27.7594	1.782						142	0.0113
40.5625	27.437	1.68541														27.9307	1.843						142.5	0.89352
41.8125	27.4115	1.69083														28.1021	1.904						143	1.35431
43.0625	27.3813	1.70924														28.2734	1.96541						143.5	0.74564
44.3125	27.3083	1.68993														28.4448	2.03155						144	0.01416
45.5625	27.225	1.69256														28.6162	2.09453						144.5	0.76863
46.8125	27.1427	1.71205														28.7875	2.15752						145	1.29888
48.0625	27.0724	1.72672														28.9589	2.2205						145.5	0.74564
49.3125	26.9776	1.71502														29.1302	2.29091						146	0.01416
50.5625	26.9412	1.71997														29.3016	2.36858						146.5	0.74564
51.8125	26.9187	1.68428														29.4729	2.46491						147	1.06996
53.0625	26.8911	1.69432														29.6443	2.56124						147.5	0.74564
54.3125	26.8641	1.69818														29.8156	2.65119						148	0
55.5625	26.7927	1.68167														29.987	2.73087						148.5	0.76863
56.8125	26.6995	1.71014														30.1583	2.81223						149	1.30921
58.0625	26.5677	1.6622														30.3297	2.91161						149.5	0.74564
59.3125	26.449	1.64852														30.501	3.01077						150	0.00563
60.5625	26.351	1.64153														30.6724	3.10474						150.5	0.76863
61.8125	26.249	1.64034														30.8438	3.1987						151	1.29888
63.0625	26.1812	1.6444														31.0151	3.29267						151.5	0.77643
64.3125	26.1094	1.64126														31.1865	3.44728						152	0.01416
65.5625	26.0849	1.66866														31.3578	3.64783						152.5	0.76863
66.8125	26.0427	1.69541														31.5292	3.8673						153	1.27223
68.0625	25.9615	1.68117														31.7005	4.08677						153.5	0.72324
69.3125	25.8828	1.68442														31.8719	4.30625						154	0.00563
70.5625	25.7719	1.68556														32.0432	4.67109						154.5	0.76863
71.8125	25.6562	1.67634														32.2146	5.03897						155	1.32843
73.0625	25.5557	1.6849														32.3859	5.40686						155.5	0.74564
74.3125	25.4922	1.67781														32.5573	5.77475						156	0.01416
75.5625	25.4068	1.68933														32.7287	6.14493						156.5	0.76863
76.8125	25.3792	1.68941														32.9	6.69079						157	1.29888
78.0625	25.3787	1.70885														33.0714	7.25802						157.5	0.76863
79.3125	25.374	1.7097														33.2427	7.82525						158	0.02571
80.5625	25.3828	1.72973														33.4141	8.39249						158.5	0.76863
81.8125	25.3474	1.71078																					159	1.29888
83.0625	25.2896	1.71697														TPU50							159.5	0.74564
84.3125	25.2078	1.66905														Strain(%)	ΔR/R0						160	-0.01111
85.5625	25.1912	1.69396														1.18719	0						160.5	0.74564
86.8125	25.1516	1.70725														4.83063	0.03828						161	1.29888
88.0625	25.1213	1.70007														8.10562	0.1302						161.5	0.74564
89.2917	25.1266	1.71158														11.3806	0.20231						162	0.01416
90.5	25.15	1.71302														14.6556	0.23746						162.5	0.76863
91.75	25.1938	1.71027														17.9306	0.29139						163	1.34018
93	25.2255	1.72872														21.2056	0.45087						163.5	0.70863
94.25	25.2286	1.71485														24.4806	0.62838						164	0.01416
95.5	25.187	1.71966														27.7556	0.87036						164.5	0.74564
96.75	25.1427	1.71293														31.0306	1.25376						165	1.34018
98	25.1177	1.71627														34.3056	2.49051						165.5	0.74564
99.25	25.0781	1.71907														37.4169	4.80066						166	0.01416
100.5	25.0422	1.72008														40.0369	7.38979						166.5	0.76863
101.75	25.0537	1.71268																					167	1.31247
103.021	25.0901	1.72085														TPU66							167.5	0.76863
104.312	25.1187	1.73548														Strain(%)	ΔR/R0						168	0.01416
105.562	25.1469	1.69392														0	0						168.5	0.76863
106.812	25.1833	1.69989														1.8125	0.0213						169	1.25307
108.062	25.1698	1.69489														3.0625	0.06523						169.5	0.74564
109.312	25.1271	1.70868														4.3125	0.0871						170	0.02571
110.562	25.087	1.68675														5.5625	0.10937						170.5	0.76863
111.812	25.0495	1.72618														6.8125	0.12494						171	1.25915
113.062	25.0557	1.67552														8.0625	0.13215						171.5	0.80026
114.312	25.0557	1.69521														9.3125	0.16703						172	0.00563
115.562	25.1021	1.67437														10.5625	0.18761						172.5	0.68013
116.812	25.1432	1.67024														11.8125	0.21345						173	1.27546
118.062	25.201	1.69034														13.0625	0.23658						173.5	0.74564
119.312	25.2292	1.6728														14.3125	0.25451						174	0.01991
120.562	25.2271	1.62885														15.5625	0.281						174.5	0.7609
121.812	25.1693	1.6426														16.8125	0.30506						175	1.25915
123.062	25.1474	1.63394														18.0625	0.33323						175.5	0.74564
124.312	25.1156	1.59726														19.3125	0.36833						176	0.01416
125.562	25.0766	1.56405														20.5625	0.41783						176.5	0.7609
126.833	25.0703	1.57592														21.8125	0.45346						177	1.29888
128.104	25.0938	1.5366														23.0625	0.50778						177.5	0.7609
129.375	25.1255	1.54379														24.3125	0.57724						178	0
130.625	25.1797	1.51547														25.5625	0.63416						178.5	0.7609
131.875	25.2042	1.51539														26.8125	0.68123						179	1.31247
133.125	25.2125	1.50721														28.0625	0.72702						179.5	0.74564
134.375	25.1562	1.49623														29.3125	0.78179						180	0.0113
135.625	25.1099	1.47669														30.5625	0.836						180.5	0.80026
136.875	25.0979	1.49516														31.8125	0.90394						181	1.29888
138.125	25.0662	1.47722														33.0625	0.97202						181.5	0.66623
139.375	25.0609	1.43519														34.3125	1.03152						182	0.0345
140.625	25.074	1.44091														35.5625	1.09023						182.5	0.76863
141.875	25.1177	1.44877														36.8125	1.13756						183	1.34018
143.125	25.1812	1.41629														38.0625	1.20943						183.5	0.72324
																39.3125	1.25317						184	0.0345
η=11.0																40.5625	1.3238						184.5	0.76863
Strain(%)	Stress(MPa)	Standard deviation(MPa)														41.8125	1.40336						185	1.29888
0.08333	0.05	0.05														43.0625	1.48273						185.5	0.84993
1.8125	2.11997	0.12593														44.3125	1.5678						186	0.01416
3.0625	4.09375	0.21224														45.5625	1.67436						186.5	0.89352
4.3125	6.81372	0.38132														46.8125	1.80167						187	1.29888
5.5625	10.0637	0.97415														48.0625	1.96837						187.5	0.65256
6.8125	14.0427	1.49606														49.3125	2.12012						188	0.00563
8.0625	16.6698	3.02625														50.5625	2.29646						188.5	0.68013
9.3125	21.1852	2.83835														51.8125	2.47947						189	1.34018
10.5625	24.6804	1.9554														53.0625	2.67433						189.5	0.76863
11.8125	26.4976	0.91606														54.3125	2.81443						190	0.00563
13.0625	26.833	0.886														55.5625	3.05797						190.5	0.76863
14.3125	26.7118	0.90365														56.8125	3.28731						191	1.29888
15.5625	26.6745	0.87952														58.0625	3.52642						191.5	0.74564
16.8125	26.6512	0.85493														59.3125	3.81577						192	0.00563
18.0625	26.6819	0.8389														60.5625	4.16921						192.5	0.84145
19.3125	26.679	0.85199														61.8125	4.4679						193	1.29222
20.5625	26.7118	0.83807														63.0625	4.88409						193.5	0.74564
21.8125	26.7347	0.84772														64.3125	5.2396						194	0.01416
23.0625	26.7651	0.85286														65.5625	5.61587						194.5	0.76863
24.3125	26.7726	0.84391														66.8125	6.11883						195	1.29888
25.5625	26.8351	0.82192														68.0625	6.80635						195.5	0.76863
26.8125	26.8806	0.82948														69.3125	7.36105						196	0.01416
28.0625	26.9611	0.81441														70.5625	7.87302						196.5	0.65256
29.3125	27.0063	0.80641														71.8125	8.70056						197	1.29888
30.5625	27.0214	0.83232														73.0625	9.70109						197.5	0.74564
31.8125	26.9802	0.8302														74.3125	10.5404						198	0.00563
33.0625	27.2611	0.3516														75.5625	11.733						198.5	0.76863
34.3125	27.2618	0.30675														76.8125	13.3416						199	1.29888
35.5625	27.2795	0.27769														78.0625	14.7512						199.5	0.74564
36.8125	27.2302	0.28086														79.3125	15.9584						200	0.01416
38.0625	27.2799	0.23803																					200.5	0.76863
39.3125	27.3517	0.17456														TPU75							201	1.29888
40.5625	27.4153	0.11988														Strain(%)	ΔR/R0						201.5	0.65256
41.8125	27.4715	0.07513														0	0						202	0.01991
43.0625	27.6135	0.23292														2.7	0.04025						202.5	0.76863
44.3125	27.5979	0.2545														5.5	0.07235						203	1.28261
45.5625	27.5976	0.27149														8.3	0.09369						203.5	0.72324
46.8125	27.6153	0.28899														11.1	0.13124						204	0.00563
48.0625	27.6361	0.28362														13.9	0.166						204.5	0.7609
49.3125	27.6562	0.26252														16.7	0.20394						205	1.29888
50.5625	27.6861	0.24549														19.5	0.2472						205.5	0.70863
51.8125	27.7573	0.25558														22.3	0.31065						206	0.00563
53.0625	27.8007	0.25835														25.1	0.37532						206.5	0.7609
54.3125	27.8469	0.22954														27.9	0.42464						207	1.31247
55.5625	27.8246	0.23961														30.7	0.48547						207.5	0.74564
56.8125	27.7996	0.24066														33.5	0.55613						208	0.01416
58.0625	27.7663	0.24471														36.3	0.62061						208.5	0.73811
59.3125	27.7326	0.26264														39.1	0.68957						209	1.25893
60.5625	27.7163	0.25824														41.9	0.78337						209.5	0.66623
61.8125	27.701	0.26599														44.7	0.8636						210	0.0113
63.0625	27.6719	0.2734														47.5	0.97857						210.5	0.87583
64.3125	27.6865	0.31085														50.3	1.08978						211	1.29888
65.5625	27.7278	0.33074														53.1	1.19028						211.5	0.7843
66.8125	27.7441	0.34343														55.9	1.29875						212	0.04942
68.0625	27.7299	0.36334														58.7	1.45753						212.5	0.76863
69.3125	27.6899	0.36325														61.5	1.54394						213	1.29888
70.5625	27.6257	0.38528														64.3	1.70392						213.5	0.74564
71.8125	27.5781	0.38619														67.1	2.00265						214	0.02571
73.0625	27.5517	0.41038														69.9	2.1733						214.5	0.7843
74.3125	27.4958	0.42866														72.7	2.40643						215	1.28261
75.5625	27.5056	0.42644														75.5	2.77807						215.5	0.7609
76.8125	27.4979	0.42614														78.3	3.03424						216	0.01416
78.0625	27.5431	0.4322														81.1	3.4125						216.5	0.77643
79.3125	27.5629	0.44135														83.9	4.04859						217	1.25915
80.5625	27.5545	0.45239														86.7	4.65685						217.5	0.74564
81.8125	27.5035	0.46128														89.5	5.2967						218	0.0113
83.0625	27.4392	0.47418														92.3	6.08152						218.5	0.84145
84.3125	27.4014	0.49864														95.1	6.68463						219	1.25307
85.5625	27.3892	0.51543														97.9	7.39277						219.5	0.73811
86.8125	27.3528	0.51818														100.7	8.17173						220	0
88.0625	27.3354	0.52819														103.5	9.09062						220.5	0.80026
89.3125	27.3524	0.5338														106.16	9.92996						221	1.34018
90.5208	27.3847	0.54908														109.1	11.3655						221.5	0.7609
91.75	27.4333	0.57487														111.9	12.6093						222	0.02571
93	27.4365	0.57863														114.7	14.9591						222.5	0.76863
94.25	27.3997	0.58742																					223	1.34018
95.5	27.3597	0.59635																					223.5	0.74564
96.75	27.3191	0.61879																					224	0.02863
98	27.3177	0.61845																					224.5	0.65256
99.25	27.3035	0.61821																					225	1.34018
100.5	27.2913	0.61339																					225.5	0.7609
101.75	27.2917	0.60128																					226	0.00563
103.021	27.3351	0.62072																					226.5	0.7609
104.312	27.3924	0.62212																					227	1.31247
105.562	27.4226	0.6053																					227.5	0.74564
106.812	27.4139	0.58866																					228	-0.0028
108.062	27.3774	0.5749																					228.5	0.76863
109.312	27.3323	0.57722																					229	1.29888
110.562	27.3399	0.57493																					229.5	0.7609
111.812	27.334	0.58417																					230	0.01416
113.062	27.2965	0.58462																					230.5	0.84145
114.312	27.301	0.59297																					231	1.29888
115.562	27.3278	0.59596																					231.5	0.76863
116.812	27.3806	0.59999																					232	0.0113
118.062	27.4254	0.59395																					232.5	0.76863
119.312	27.4181	0.61218																					233	1.31247
120.562	27.4059	0.61556																					233.5	0.76863
121.812	27.3733	0.61518																					234	0
123.062	27.3687	0.63042																					234.5	0.77643
124.312	27.3889	0.62524																					235	1.16011
125.562	27.3517	0.62825																					235.5	0.74564
126.833	27.3733	0.64554																					236	0.00563
128.104	27.4097	0.64971																					236.5	0.7609
129.375	27.4656	0.65791																					237	1.25915
130.625	27.5188	0.65649																					237.5	0.7609
131.875	27.5441	0.66919																					238	0.0345
133.125	27.5389	0.67384																					238.5	0.76863
134.375	27.5198	0.65905																					239	1.25915
135.625	27.5316	0.65205																					239.5	0.7609
136.875	27.5621	0.653																					240	0.01416
138.125	27.5326	0.65562																					240.5	0.80026
139.375	27.5573	0.65962																					241	1.29888
140.625	27.6028	0.65333																					241.5	0.7609
141.875	27.6444	0.65826																					242	-0.02204
143.125	27.717	0.65163																					242.5	0.84145
144.375	27.7368	0.66093																					243	1.35431
145.625	27.7646	0.65682																					243.5	0.7609
146.875	27.7542	0.64968																					244	0.02863
148.125	27.7597	0.65657																					244.5	0.76863
149.375	27.7882	0.6791																					245	1.34018
150.625	27.801	0.6682																					245.5	0.7609
151.938	27.8049	0.69027																					246	0.01416
153.188	27.8503	0.70155																					246.5	0.89352
154.438	27.9319	0.69564																					247	1.33595
155.688	27.9816	0.739																					247.5	0.7609
156.938	28.0621	0.73605																					248	0.01416
158.188	28.1174	0.73605																					248.5	0.76863
159.438	28.1267	0.72696																					249	1.34018
160.688	28.134	0.74005																					249.5	0.74564
161.938	28.1653	0.75794																					250	0.02863
163.188	28.2028	0.75366																					250.5	0.76863
164.438	28.2281	0.75747																					251	1.37616
165.688	28.2774	0.77338																					251.5	0.76863
166.938	28.3642	0.75767																					252	-0.01111
168.188	28.442	0.75134																					252.5	0.76863
																							253	1.29888
TPU																							253.5	0.7609
Strain(%)	Stress(MPa)	Standard deviation(MPa)																					254	0.01416
0.1	0.08333	0.02887																					254.5	0.76863
4.9	2.93472	0.32696																					255	1.23347
8.9	5.24583	0.63646																					255.5	0.7609
12.9	6.61458	0.88271																					256	0.01416
16.9	7.89097	0.95307																					256.5	0.76863
20.9	8.98472	1.04972																					257	1.34018
24.9	10.0382	1.11412																					257.5	0.74564
28.9	10.8736	1.13753																					258	0.01416
32.9	11.4951	1.11723																					258.5	0.76863
36.9	12.1257	1.13742																					259	1.35431
40.9	12.6882	1.21365																					259.5	0.76863
44.9	13.1882	1.20469																					260	0.00563
48.9	13.6	1.23452																					260.5	0.74564
52.9	13.8521	1.34008																					261	1.34018
56.9	14.1396	1.29214																					261.5	0.74564
60.9	14.3618	1.33436																					262	0.02571
64.9	14.641	1.32071																					262.5	0.7843
68.9	14.9326	1.31071																					263	1.34018
72.9	15.1417	1.28864																					263.5	0.70863
76.9	15.2958	1.33823																					264	0.01416
80.9	15.4042	1.32249																					264.5	0.77643
84.9	15.5896	1.3419																					265	1.29888
88.9	15.8271	1.30729																					265.5	0.74564
92.9	15.9556	1.30834																					266	0.01416
96.9	16.1229	1.29814																					266.5	0.76863
100.9	16.2424	1.30159																					267	1.34018
104.9	16.4187	1.33759																					267.5	0.74564
108.9	16.6576	1.28202																					268	0.01416
112.9	16.8167	1.25029																					268.5	0.7609
116.9	16.9764	1.22762																					269	1.35431
120.9	17.1882	1.2135																					269.5	0.76863
124.9	17.3326	1.28679																					270	0.01416
128.9	17.6694	1.24656																					270.5	0.74564
132.9	17.9944	1.20668																					271	1.35431
136.9	18.2056	1.1977																					271.5	0.74564
140.9	18.3625	1.19167																					272	-0.01111
144.8	18.5576	1.16982																					272.5	0.76863
148.8	18.9194	1.11361																					273	1.20843
152.8	19.2736	1.10892																					273.5	0.65256
156.8	19.5333	1.04748																					274	0.01416
160.8	19.7694	1.0685																					274.5	0.80026
164.8	20.0806	1.00771																					275	1.35431
168.9	20.4875	1.05507																					275.5	0.84145
172.9	20.9736	0.97879																					276	0.01416
176.9	21.3028	0.97916																					276.5	0.74564
180.9	21.6576	0.95048																					277	1.35431
184.9	22.0437	0.919																					277.5	0.76863
188.9	22.4972	0.90426																					278	0.01991
192.9	23.016	0.89993																					278.5	0.7843
196.9	23.3722	0.8906																					279	1.35431
200.9	23.716	0.89133																					279.5	0.76863
205	24.0854	0.85402																					280	0.01416
209	24.6597	0.85999																					280.5	0.7609
213	25.2681	0.85331																					281	1.32843
217	25.6986	0.82236																					281.5	0.74564
221	26.1139	0.83229																					282	0.02571
225	26.5771	0.84098																					282.5	0.80026
229	27.2063	0.92177																					283	1.34018
233	27.9125	0.91852																					283.5	0.66623
237	28.4576	0.9589																					284	0.01416
241	28.9424	1.01592																					284.5	0.77643
245.1	29.466	1.04859																					285	1.35431
249.1	30.2146	1.09475																					285.5	0.74564
253.1	31.0056	1.15784																					286	0.02571
257.1	31.5813	1.16977																					286.5	0.74564
261.1	32.1847	1.14467																					287	1.34018
265.1	32.7486	1.21861																					287.5	0.76863
269.1	33.4424	1.22934																					288	0.01416
273.1	34.3062	1.27563																					288.5	0.76863
277.1	34.8542	1.22618																					289	1.20843
281.2	35.4778	1.28435																					289.5	0.74564
285.2	36.1285	1.31996																					290	0.01416
289.2	36.9111	1.3254																					290.5	0.77643
293.2	37.7687	1.30835																					291	1.25915
297.2	38.2868	1.20732																					291.5	0.76863
301.2	38.7806	1.17803																					292	0.01991
305.2	39.2458	1.13693																					292.5	0.7609
309.2	39.7917	1.01134																					293	1.35431
313.2	40.5417	0.93592																					293.5	0.74564
317.2	41.1583	0.87928																					294	0.01416
321.3	41.7993	0.9114																					294.5	0.76863
325.3	42.3431	0.90948																					295	1.34018
329.3	42.9007	0.91401																					295.5	0.74564
333.3	43.8687	0.91538																					296	0.00563
337.3	44.5618	0.92897																					296.5	0.76863
341.3	45.1542	0.9201																					297	1.37616
345.3	45.6576	1.02995																					297.5	0.74564
349.3	46.1924	1.28242																					298	0.01416
353.3	47.0139	1.47689																					298.5	0.91156
357.3	47.7125	1.39366																					299	1.29888
361.4	48.1785	1.32969																					299.5	0.65256
365.4	48.6535	1.27169																					300	0.02571
369.4	49.2729	1.25365																					300.5	0.70141
373.4	50.2028	1.19824																					301	1.35431
377.4	51.0187	1.11147																					301.5	0.74564
381.4	51.5889	1.00403																					302	0.01416
385.4	52.1562	1.02124																					302.5	0.86711
389.4	52.6736	1.12723																					303	1.34018
393.4	53.5083	1.11748																					303.5	0.70863
397.5	54.2854	1.01394																					304	0.00563
401.5	54.6694	0.89587																					304.5	0.84993
405.5	55.0951	0.94296																					305	1.35431
409.5	55.4486	0.93543																					305.5	0.70863
413.5	56.0139	0.89715																					306	0.02571
417.5	56.5549	0.90022																					306.5	0.7843
421.5	56.7646	0.89222																					307	1.34018
425.5	57.1118	0.94289																					307.5	0.7609
429.5	56.8139	1.63427																					308	0.01416
433.5	58.0688	1.2286																					308.5	0.68013
437.6	58.5115	1.35676																					309	1.34018
441.6	58.8156	1.53354																					309.5	0.74564
445.6	59.0417	1.51144																					310	0.01416
449.6	59.1417	1.52323																					310.5	0.82475
453.6	59.1875	1.47314																					311	1.34018
																							311.5	0.74564
																							312	0.01416
																							312.5	0.80026
																							313	1.35431
																							313.5	0.7609
																							314	0
																							314.5	0.7843
																							315	1.16011
																							315.5	0.7843
																							316	0
																							316.5	0.84145
																							317	1.42787
																							317.5	0.76863
																							318	0.00563
																							318.5	0.7609
																							319	1.35431
																							319.5	0.7609
																							320	0.00563
																							320.5	0.7843
																							321	1.35431
																							321.5	0.70863
																							322	0
																							322.5	0.74564
																							323	1.35431
																							323.5	0.7609
																							324	0.01416
																							324.5	0.77643
																							325	1.35431
																							325.5	0.74564
																							326	0.00563
																							326.5	0.77643
																							327	1.34018
																							327.5	0.68013
																							328	0.0345
																							328.5	0.70863
																							329	1.35431
																							329.5	0.74564
																							330	0.01416
																							330.5	0.7843
																							331	1.35431
																							331.5	0.74564
																							332	0.01416
																							332.5	0.7843
																							333	1.36003
																							333.5	0.7609
																							334	0.0113
																							334.5	0.76863
																							335	1.34018
																							335.5	0.74564
																							336	0.01416
																							336.5	0.7843
																							337	1.34018
																							337.5	0.70863
																							338	0.01416
																							338.5	0.76863
																							339	1.34393
																							339.5	0.76863
																							340	0.00563
																							340.5	0.86711
																							341	1.38314
																							341.5	0.76863
																							342	0.01416
																							342.5	0.89352
																							343	1.17197
																							343.5	0.84993
																							344	0.01416
																							344.5	0.7843
																							345	1.35431
																							345.5	0.70863
																							346	0.01416
																							346.5	0.7843
																							347	1.35431
																							347.5	0.80026
																							348	0.00563
																							348.5	0.80026
																							349	1.20843
																							349.5	0.70863
																							350	0.01416
																							350.5	0.7843
																							351	1.35431
																							351.5	0.74564
																							352	0.01416
																							352.5	0.7843
																							353	1.38314
																							353.5	0.76863
																							354	0.01416
																							354.5	0.80026
																							355	1.29888
																							355.5	0.70863
																							356	0.01991
																							356.5	0.66623
																							357	1.40911
																							357.5	0.7609
																							358	0.01416
																							358.5	0.84145
																							359	1.25915
																							359.5	0.7609
																							360	0.01416
																							360.5	0.77643
																							361	1.35431
																							361.5	0.76863
																							362	0.01416
																							362.5	0.74564
																							363	1.35431
																							363.5	0.74564
																							364	0.01416
																							364.5	0.76863
																							365	1.37616
																							365.5	0.7609
																							366	0
																							366.5	0.7843
																							367	1.35431
																							367.5	0.7609
																							368	0.01416
																							368.5	0.80026
																							369	1.35431
																							369.5	0.73811
																							370	0.01416
																							370.5	0.80026
																							371	1.25915
																							371.5	0.84993
																							372	0.01416
																							372.5	0.7843
																							373	1.29888
																							373.5	0.77643
																							374	0.01991
																							374.5	0.84145
																							375	1.35431
																							375.5	0.66623
																							376	0
																							376.5	0.7843
																							377	1.35431
																							377.5	0.72324
																							378	0.01416
																							378.5	0.84145
																							379	1.27223
																							379.5	0.70863
																							380	0.04942
																							380.5	0.7843
																							381	1.34018
																							381.5	0.7609
																							382	-0.01111
																							382.5	0.76863
																							383	1.36166
																							383.5	0.76863
																							384	0.04942
																							384.5	0.7843
																							385	1.38314
																							385.5	0.80835
																							386	0.01416
																							386.5	0.84145
																							387	1.35431
																							387.5	0.77643
																							388	0.01991
																							388.5	0.80026
																							389	1.35431
																							389.5	0.80026
																							390	0.01416
																							390.5	0.84145
																							391	1.35431
																							391.5	0.7609
																							392	0.01416
																							392.5	0.7843
																							393	1.35431
																							393.5	0.87583
																							394	0.02571
																							394.5	0.80026
																							395	1.35431
																							395.5	0.7609
																							396	0.01991
																							396.5	0.7843
																							397	1.35431
																							397.5	0.7609
																							398	0.01991
																							398.5	0.91156
																							399	1.35431
																							399.5	0.74564
																							400	0.0345
																							400.5	0.80026
																							401	1.29888
																							401.5	0.76863
																							402	0.00563
																							402.5	0.7843
																							403	1.36598
																							403.5	0.7609
																							404	0.01416
																							404.5	0.7843
																							405	1.35431
																							405.5	0.76863
																							406	0.02571
																							406.5	0.7843
																							407	1.35431
																							407.5	0.80026
																							408	0
																							408.5	0.76863
																							409	1.20843
																							409.5	0.74564
																							410	0
																							410.5	0.7609
																							411	1.35431
																							411.5	0.76863
																							412	0.04341
																							412.5	0.80026
																							413	1.25915
																							413.5	0.7609
																							414	0.00563
																							414.5	0.80026
																							415	1.35431
																							415.5	0.7609
																							416	0.01991
																							416.5	0.77643
																							417	1.35431
																							417.5	0.82475
																							418	0.00563
																							418.5	0.87583
																							419	1.40568
																							419.5	0.80026
																							420	-0.01111
																							420.5	0.84145
																							421	1.35431
																							421.5	0.7609
																							422	0.01416
																							422.5	0.80026
																							423	1.37616
																							423.5	0.84145
																							424	0.00563
																							424.5	0.80026
																							425	1.35431
																							425.5	0.7609
																							426	0.01416
																							426.5	0.97762
																							427	1.35431
																							427.5	0.76863
																							428	0.01991
																							428.5	0.84993
																							429	1.29888
																							429.5	0.7609
																							430	0.0113
																							430.5	0.80026
																							431	1.35431
																							431.5	0.76863
																							432	0.02863
																							432.5	0.84145
																							433	1.35431
																							433.5	0.72324
																							434	0.01416
																							434.5	0.91156
																							435	1.38314
																							435.5	0.72324
																							436	0.01991
																							436.5	0.80026
																							437	1.42787
																							437.5	0.70863
																							438	0.01416
																							438.5	0.80026
																							439	1.35431
																							439.5	0.76863
																							440	0.01416
																							440.5	0.7843
																							441	1.35431
																							441.5	0.76863
																							442	0.02571
																							442.5	0.7843
																							443	1.40911
																							443.5	0.76863
																							444	0.02863
																							444.5	0.77643
																							445	1.35431
																							445.5	0.76863
																							446	0.01991
																							446.5	0.80026
																							447	1.35431
																							447.5	0.76863
																							448	0.01416
																							448.5	0.96789
																							449	1.35431
																							449.5	0.76863
																							450	-0.00835
																							450.5	0.84145
																							451	1.35431
																							451.5	0.80026
																							452	0.02863
																							452.5	0.7843
																							453	1.35431
																							453.5	0.76863
																							454	0.02863
																							454.5	0.76863
																							455	1.35431
																							455.5	0.72324
																							456	0.01991
																							456.5	0.7843
																							457	1.34393
																							457.5	0.7843
																							458	0.01991
																							458.5	0.7843
																							459	1.47451
																							459.5	0.74564
																							460	0.04942
																							460.5	0.80026
																							461	1.10281
																							461.5	0.76863
																							462	0.01991
																							462.5	0.80026
																							463	1.35431
																							463.5	0.76863
																							464	0.01416
																							464.5	0.80026
																							465	1.35431
																							465.5	0.68013
																							466	0.01991
																							466.5	0.7843
																							467	1.35431
																							467.5	0.80026
																							468	0.01991
																							468.5	0.76863
																							469	1.35431
																							469.5	0.77643
																							470	0.01416
																							470.5	0.80026
																							471	1.29888
																							471.5	0.7609
																							472	0.01991
																							472.5	0.7609
																							473	1.38314
																							473.5	0.76863
																							474	0.01991
																							474.5	0.80835
																							475	1.35431
																							475.5	0.76863
																							476	0
																							476.5	0.7843
																							477	1.42787
																							477.5	0.76863
																							478	0.01991
																							478.5	0.80026
																							479	1.35431
																							479.5	0.76863
																							480	0.01416
																							480.5	0.87583
																							481	1.35431
																							481.5	0.76863
																							482	-0.0166
																							482.5	0.7843
																							483	1.27223
																							483.5	0.74564
																							484	0.01991
																							484.5	0.80026
																							485	1.35431
																							485.5	0.76863
																							486	0.01991
																							486.5	0.80026
																							487	1.37616
																							487.5	0.7609
																							488	0.01991
																							488.5	0.80026
																							489	1.35431
																							489.5	0.76863
																							490	0.01991
																							490.5	0.80026
																							491	1.35431
																							491.5	0.76863
																							492	0.02571
																							492.5	0.76863
																							493	1.35431
																							493.5	0.7843
																							494	0.01416
																							494.5	0.80026
																							495	1.25915
																							495.5	0.76863
																							496	0.01416
																							496.5	0.80026
																							497	1.42787
																							497.5	0.72324
																							498	0
																							498.5	0.7843
																							499	1.35431
																							499.5	0.76863
																							500	0.04942
																							500.5	0.76863
																							501	1.28547
																							501.5	0.76863
																							502	0
																							502.5	0.77643
																							503	1.42787
																							503.5	0.76863
																							504	0.01991
																							504.5	0.77643
																							505	1.25915
																							505.5	0.76863
																							506	0
																							506.5	0.7609
																							507	1.27223
																							507.5	0.7843
																							508	0
																							508.5	0.87583
																							509	1.31247
																							509.5	0.7843
																							510	0
																							510.5	0.80026
																							511	1.35431
																							511.5	0.80026
																							512	0.0113
																							512.5	0.82475
																							513	1.37616
																							513.5	0.82475
																							514	0.01991
																							514.5	0.80026
																							515	1.38314
																							515.5	0.68013
																							516	0.01416
																							516.5	0.80026
																							517	1.35431
																							517.5	0.76863
																							518	0.01416
																							518.5	0.91156
																							519	1.38314
																							519.5	0.76863
																							520	0.01416
																							520.5	0.7843
																							521	1.34018
																							521.5	0.74564
																							522	0.01416
																							522.5	0.80026
																							523	1.45874
																							523.5	0.70863
																							524	0.0345
																							524.5	0.77643
																							525	1.35431
																							525.5	0.74564
																							526	0.02571
																							526.5	0.80026
																							527	1.35431
																							527.5	0.7609
																							528	0.01416
																							528.5	0.80026
																							529	1.35431
																							529.5	0.87583
																							530	0.04341
																							530.5	0.91156
																							531	1.41276
																							531.5	0.77643
																							532	0.04942
																							532.5	0.76863
																							533	1.35431
																							533.5	0.76863
																							534	0.01991
																							534.5	0.77643
																							535	1.35431
																							535.5	0.76863
																							536	0.01416
																							536.5	0.80026
																							537	1.35431
																							537.5	0.84145
																							538	0.00563
																							538.5	0.76863
																							539	1.36863
																							539.5	0.68013
																							540	0.01416
																							540.5	0.73811
																							541	1.35431
																							541.5	0.76863
																							542	0.03746
																							542.5	0.84993
																							543	1.38314
																							543.5	0.76863
																							544	0.01991
																							544.5	0.80026
																							545	1.35431
																							545.5	0.76863
																							546	0.01416
																							546.5	0.76863
																							547	1.35431
																							547.5	0.76863
																							548	0.0345
																							548.5	0.7843
																							549	1.35431
																							549.5	0.76863
																							550	0.01416
																							550.5	0.80026
																							551	1.35431
																							551.5	0.77643
																							552	0.00563
																							552.5	0.7843
																							553	1.38314
																							553.5	0.7843
																							554	0.02571
																							554.5	0.84145
																							555	1.38314
																							555.5	0.77643
																							556	0.02571
																							556.5	0.80026
																							557	1.38314
																							557.5	0.76863
																							558	-0.0028
																							558.5	0.80026
																							559	1.35431
																							559.5	0.91156
																							560	-0.0166
																							560.5	0.80026
																							561	1.35431
																							561.5	0.84145
																							562	0.02863
																							562.5	0.80026
																							563	1.38314
																							563.5	0.72324
																							564	0.02571
																							564.5	0.80026
																							565	1.35431
																							565.5	0.7609
																							566	0
																							566.5	0.80026
																							567	1.42787
																							567.5	0.76863
																							568	0.01416
																							568.5	0.70863
																							569	1.35431
																							569.5	0.76863
																							570	0.01991
																							570.5	0.80026
																							571	1.35431
																							571.5	0.7843
																							572	0.02571
																							572.5	0.80026
																							573	1.3979
																							573.5	0.76863
																							574	0.02571
																							574.5	0.80026
																							575	1.20843
																							575.5	0.7609
																							576	0.02571
																							576.5	0.80026
																							577	1.36003
																							577.5	0.77643
																							578	0.01416
																							578.5	0.80026
																							579	1.34018
																							579.5	0.76863
																							580	0.01991
																							580.5	0.80026
																							581	1.37616
																							581.5	0.77643
																							582	0.02571
																							582.5	0.80026
																							583	1.37844
																							583.5	0.76863
																							584	0.01991
																							584.5	0.84145
																							585	1.38314
																							585.5	0.76863
																							586	0.02571
																							586.5	0.80026
																							587	1.35431
																							587.5	0.76863
																							588	0.04942
																							588.5	0.68013
																							589	1.35431
																							589.5	0.76863
																							590	0.02571
																							590.5	0.91156
																							591	1.38314
																							591.5	0.76863
																							592	-0.01111
																							592.5	0.91156
																							593	1.38314
																							593.5	0.76863
																							594	0.01991
																							594.5	0.80026
																							595	1.36863
																							595.5	0.76863
																							596	0.02571
																							596.5	0.91156
																							597	1.3979
																							597.5	0.87583
																							598	0.01416
																							598.5	0.80026
																							599	1.35431
																							599.5	0.76863
																							600	0.02571
																							600.5	0.80026
																							601	1.42787
																							601.5	0.76863
																							602	0.02571
																							602.5	0.80026
																							603	1.35431
																							603.5	0.7609
																							604	0.02571
																							604.5	0.80026
																							605	1.35431
																							605.5	0.7609
																							606	0
																							606.5	0.84145
																							607	1.42787
																							607.5	0.7843
																							608	0
																							608.5	0.84145
																							609	1.42787
																							609.5	0.76863
																							610	0.01416
																							610.5	0.84145
																							611	1.35431
																							611.5	0.80026
																							612	0
																							612.5	0.74564
																							613	1.37616
																							613.5	0.76863
																							614	-0.01111
																							614.5	0.82475
																							615	1.34018
																							615.5	0.77643
																							616	0.01991
																							616.5	0.80026
																							617	1.35431
																							617.5	0.77643
																							618	0.01991
																							618.5	0.76863
																							619	1.36863
																							619.5	0.7843
																							620	0.01991
																							620.5	0.84145
																							621	1.38314
																							621.5	0.87583
																							622	0.02571
																							622.5	0.80026
																							623	1.35431
																							623.5	0.77643
																							624	0.01416
																							624.5	0.80835
																							625	1.38314
																							625.5	0.76863
																							626	0.02571
																							626.5	0.91156
																							627	1.38314
																							627.5	0.7609
																							628	0.01416
																							628.5	0.80026
																							629	1.35431
																							629.5	0.91156
																							630	0.01416
																							630.5	0.82475
																							631	1.38314
																							631.5	0.7843
																							632	0.02571
																							632.5	0.80026
																							633	1.37616
																							633.5	0.7843
																							634	0.02571
																							634.5	0.82475
																							635	1.38314
																							635.5	0.7843
																							636	0.01991
																							636.5	0.80026
																							637	1.27546
																							637.5	0.80026
																							638	0.01416
																							638.5	0.80026
																							639	1.35431
																							639.5	0.74564
																							640	0.01991
																							640.5	0.82475
																							641	1.38314
																							641.5	0.77643
																							642	0.01991
																							642.5	0.7843
																							643	1.40911
																							643.5	0.7843
																							644	0.02571
																							644.5	0.80026
																							645	1.42787
																							645.5	0.76863
																							646	0.01991
																							646.5	0.80026
																							647	1.35431
																							647.5	0.77643
																							648	0.02571
																							648.5	0.80835
																							649	1.38314
																							649.5	0.76863
																							650	0.02571
																							650.5	0.76863
																							651	1.43522
																							651.5	0.76863
																							652	0.05854
																							652.5	0.80026
																							653	1.38314
																							653.5	0.87583
																							654	-0.02204
																							654.5	0.80026
																							655	1.38314
																							655.5	0.7843
																							656	0.02571
																							656.5	0.80026
																							657	1.41276
																							657.5	0.7843
																							658	0.04942
																							658.5	0.70863
																							659	1.38314
																							659.5	0.76863
																							660	0.01991
																							660.5	0.7843
																							661	1.4905
																							661.5	0.76863
																							662	0.02571
																							662.5	0.80026
																							663	1.29888
																							663.5	0.70141
																							664	0.02571
																							664.5	0.84145
																							665	1.42787
																							665.5	0.76863
																							666	0.02571
																							666.5	0.76863
																							667	1.27223
																							667.5	0.7843
																							668	0.0345
																							668.5	0.84145
																							669	1.34018
																							669.5	0.76863
																							670	0.00563
																							670.5	0.80026
																							671	1.41276
																							671.5	0.80026
																							672	0.02571
																							672.5	0.80026
																							673	1.42787
																							673.5	0.7843
																							674	0.02571
																							674.5	0.84145
																							675	1.35431
																							675.5	0.76863
																							676	0.01416
																							676.5	0.84145
																							677	1.38314
																							677.5	0.7843
																							678	0.02863
																							678.5	0.7843
																							679	1.41276
																							679.5	0.80026
																							680	-0.0028
																							680.5	0.80835
																							681	1.35431
																							681.5	0.77643
																							682	0.02571
																							682.5	0.80026
																							683	1.38314
																							683.5	0.74564
																							684	0.02571
																							684.5	0.84145
																							685	1.47451
																							685.5	0.76863
																							686	0.01991
																							686.5	0.80026
																							687	1.45874
																							687.5	0.7843
																							688	0.01416
																							688.5	0.80026
																							689	1.35431
																							689.5	0.7843
																							690	0.01991
																							690.5	0.84145
																							691	1.16011
																							691.5	0.7843
																							692	0.02571
																							692.5	0.82475
																							693	1.35431
																							693.5	0.7843
																							694	0.02571
																							694.5	0.84145
																							695	1.35431
																							695.5	0.82475
																							696	0.01991
																							696.5	0.80026
																							697	1.38314
																							697.5	0.7843
																							698	0.02571
																							698.5	0.82475
																							699	1.35431
																							699.5	0.80026
																							700	0.02571
																							700.5	0.84145
																							701	1.41276
																							701.5	0.91156
																							702	0.01991
																							702.5	0.84145
																							703	1.35431
																							703.5	0.77643
																							704	0.0113
																							704.5	0.72324
																							705	1.38314
																							705.5	0.76863
																							706	0.0113
																							706.5	0.92071
																							707	1.42787
																							707.5	0.80026
																							708	0.01416
																							708.5	0.80026
																							709	1.41276
																							709.5	0.7843
																							710	0.01416
																							710.5	0.82475
																							711	1.35431
																							711.5	0.76863
																							712	0
																							712.5	0.74564
																							713	1.38314
																							713.5	0.84993
																							714	0.01416
																							714.5	0.84145
																							715	1.41276
																							715.5	0.84145
																							716	0.04942
																							716.5	0.89352
																							717	1.35431
																							717.5	0.7843
																							718	0.02571
																							718.5	0.84145
																							719	1.36863
																							719.5	0.74564
																							720	0.01991
																							720.5	0.84145
																							721	1.38314
																							721.5	0.80026
																							722	0.01991
																							722.5	0.80026
																							723	1.42787
																							723.5	0.7843
																							724	0
																							724.5	0.84145
																							725	1.38314
																							725.5	0.80026
																							726	0.02571
																							726.5	0.82475
																							727	1.42787
																							727.5	0.7609
																							728	0.02571
																							728.5	0.84145
																							729	1.42787
																							729.5	0.7843
																							730	0.02571
																							730.5	0.73811
																							731	1.41276
																							731.5	0.7843
																							732	0.02571
																							732.5	0.84145
																							733	1.42787
																							733.5	0.7843
																							734	0.02571
																							734.5	0.84145
																							735	1.35431
																							735.5	0.68013
																							736	0.02571
																							736.5	0.82475
																							737	1.35431
																							737.5	0.7843
																							738	0.02571
																							738.5	0.80026
																							739	1.45874
																							739.5	0.7843
																							740	0
																							740.5	0.84145
																							741	1.36863
																							741.5	0.84145
																							742	0.01416
																							742.5	0.84145
																							743	1.36863
																							743.5	0.7843
																							744	0
																							744.5	0.80026
																							745	1.42787
																							745.5	0.7843
																							746	0.02571
																							746.5	0.70863
																							747	1.38314
																							747.5	0.7843
																							748	0.01991
																							748.5	0.82475
																							749	1.38314
																							749.5	0.76863
																							750	0.02571
																							750.5	0.84145
																							751	1.42787
																							751.5	0.7843
																							752	0.02571
																							752.5	0.72324
																							753	1.42787
																							753.5	0.80026
																							754	0.01991
																							754.5	0.86711
																							755	1.42787
																							755.5	0.80026
																							756	0.01991
																							756.5	0.84145
																							757	1.41276
																							757.5	0.91156
																							758	0.02571
																							758.5	0.84993
																							759	1.41276
																							759.5	0.80026
																							760	0.02571
																							760.5	0.82475
																							761	1.42787
																							761.5	0.7843
																							762	0.05854
																							762.5	0.74564
																							763	1.42787
																							763.5	0.77643
																							764	0
																							764.5	0.84145
																							765	1.42787
																							765.5	0.7843
																							766	0.02571
																							766.5	0.80026
																							767	1.35431
																							767.5	0.80026
																							768	0.02571
																							768.5	0.84145
																							769	1.41276
																							769.5	0.82475
																							770	0.01416
																							770.5	0.84145
																							771	1.43522
																							771.5	0.7843
																							772	0.02571
																							772.5	0.7609
																							773	1.38314
																							773.5	0.7843
																							774	0.0616
																							774.5	0.84145
																							775	1.41276
																							775.5	0.7843
																							776	0.02571
																							776.5	0.84145
																							777	1.35431
																							777.5	0.68013
																							778	0.02571
																							778.5	0.89352
																							779	1.38314
																							779.5	0.80026
																							780	0.0345
																							780.5	0.84145
																							781	1.41276
																							781.5	0.72324
																							782	0.02571
																							782.5	0.84145
																							783	1.38314
																							783.5	0.84145
																							784	0.02571
																							784.5	0.84993
																							785	1.38314
																							785.5	0.77643
																							786	0.02571
																							786.5	0.84145
																							787	1.47451
																							787.5	0.80026
																							788	0.02571
																							788.5	0.84145
																							789	1.35431
																							789.5	0.70141
																							790	0.01991
																							790.5	0.87583
																							791	1.38314
																							791.5	0.76863
																							792	0.02571
																							792.5	0.80026
																							793	1.42787
																							793.5	0.74564
																							794	0.01416
																							794.5	0.70863
																							795	1.38314
																							795.5	0.77643
																							796	0.02571
																							796.5	0.80835
																							797	1.42787
																							797.5	0.77643
																							798	0.02571
																							798.5	0.70141
																							799	1.25915
																							799.5	0.7843
																							800	0.02863
																							800.5	0.74564
																							801	1.35431
																							801.5	0.76863
																							802	0.02489
																							802.5	0.93592
																							803	1.43576
																							803.5	1.05453
																							804	0.02772
																							804.5	0.9267
																							805	1.43576
																							805.5	0.93592
																							806	0.03341
																							806.5	0.93592
																							807	1.42048
																							807.5	0.95466
																							808	0.07161
																							808.5	0.93592
																							809	1.48291
																							809.5	0.93592
																							810	0.03627
																							810.5	0.93592
																							811	1.43576
																							811.5	0.93592
																							812	0.03341
																							812.5	0.98351
																							813	1.43576
																							813.5	1.10874
																							814	0.02772
																							814.5	0.93592
																							815	1.45979
																							815.5	0.9267
																							816	0.03341
																							816.5	0.93592
																							817	1.39058
																							817.5	0.93592
																							818	0.03627
																							818.5	0.89957
																							819	1.46697
																							819.5	0.93592
																							820	0.03341
																							820.5	0.93592
																							821	1.27882
																							821.5	0.93592
																							822	0.02489
																							822.5	0.93592
																							823	1.42048
																							823.5	0.93592
																							824	0.03627
																							824.5	0.9267
																							825	1.42048
																							825.5	0.93592
																							826	0.04784
																							826.5	0.93592
																							827	1.43576
																							827.5	0.85612
																							828	0.03341
																							828.5	0.97379
																							829	1.43576
																							829.5	0.93592
																							830	0.04784
																							830.5	0.93592
																							831	1.42048
																							831.5	0.93592
																							832	0.08075
																							832.5	1.08668
																							833	1.46697
																							833.5	0.93592
																							834	0.04784
																							834.5	0.93592
																							835	1.43576
																							835.5	0.93592
																							836	0.04784
																							836.5	0.93592
																							837	1.42048
																							837.5	0.93592
																							838	0.04203
																							838.5	0.87324
																							839	1.43576
																							839.5	0.98351
																							840	0.04784
																							840.5	0.93592
																							841	1.42048
																							841.5	0.93592
																							842	0.04784
																							842.5	0.93592
																							843	1.43576
																							843.5	0.97379
																							844	0.04784
																							844.5	0.93592
																							845	1.40543
																							845.5	1.00325
																							846	0.04784
																							846.5	0.9267
																							847	1.40543
																							847.5	0.93592
																							848	0.04784
																							848.5	0.9267
																							849	1.43576
																							849.5	0.93592
																							850	0.04784
																							850.5	0.98351
																							851	1.42048
																							851.5	0.93592
																							852	0.04784
																							852.5	0.85612
																							853	1.40543
																							853.5	0.93592
																							854	0.04784
																							854.5	0.93592
																							855	1.43576
																							855.5	0.93592
																							856	0.03341
																							856.5	0.93592
																							857	1.42048
																							857.5	0.95466
																							858	0.04784
																							858.5	0.93592
																							859	1.45979
																							859.5	0.9267
																							860	0.04784
																							860.5	0.93592
																							861	1.43576
																							861.5	0.9267
																							862	0.05077
																							862.5	0.93592
																							863	1.43576
																							863.5	0.87324
																							864	0.04784
																							864.5	0.95466
																							865	1.43576
																							865.5	0.93592
																							866	0.04784
																							866.5	0.95466
																							867	1.51553
																							867.5	0.89957
																							868	0.04784
																							868.5	0.83932
																							869	1.45979
																							869.5	0.93592
																							870	0.05666
																							870.5	0.93592
																							871	1.43576
																							871.5	0.93592
																							872	0.01371
																							872.5	0.93592
																							873	1.40543
																							873.5	1.05453
																							874	0.05666
																							874.5	0.93592
																							875	1.29215
																							875.5	0.93592
																							876	0.04784
																							876.5	0.93592
																							877	1.43576
																							877.5	0.93592
																							878	0.05077
																							878.5	0.95466
																							879	1.3864
																							879.5	0.93592
																							880	0.04784
																							880.5	0.93592
																							881	1.3615
																							881.5	0.93592
																							882	0.04784
																							882.5	0.93592
																							883	1.43576
																							883.5	0.93592
																							884	0.04784
																							884.5	0.93592
																							885	1.43576
																							885.5	0.93592
																							886	0.02772
																							886.5	0.93592
																							887	1.43576
																							887.5	0.87324
																							888	0.04784
																							888.5	1.00325
																							889	1.43576
																							889.5	0.93592
																							890	0.05962
																							890.5	0.93592
																							891	1.46697
																							891.5	0.93592
																							892	0.04784
																							892.5	0.9267
																							893	1.46697
																							893.5	0.98351
																							894	0.04784
																							894.5	0.93592
																							895	1.46697
																							895.5	0.93592
																							896	0.04784
																							896.5	0.93592
																							897	1.46697
																							897.5	0.93592
																							898	0.04784
																							898.5	0.93592
																							899	1.46697
																							899.5	0.93592
																							900	0.05962
																							900.5	0.97379
																							901	1.46697
																							901.5	0.94524
																							902	0.04784
																							902.5	1.05453
																							903	1.46697
																							903.5	0.98351
																							904	0.07161
																							904.5	0.98351
																							905	1.51553
																							905.5	0.93592
																							906	0.05962
																							906.5	0.97379
																							907	1.29215
																							907.5	0.95466
																							908	0.05962
																							908.5	0.97379
																							909	1.40543
																							909.5	0.93592
																							910	0.07161
																							910.5	0.95466
																							911	1.46697
																							911.5	0.95466
																							912	0.07161
																							912.5	0.95466
																							913	1.46697
																							913.5	0.93592
																							914	0.03341
																							914.5	0.95466
																							915	1.46697
																							915.5	0.93592
																							916	0.07161
																							916.5	0.88193
																							917	1.51553
																							917.5	0.83932
																							918	0.05077
																							918.5	0.95466
																							919	1.46697
																							919.5	0.95466
																							920	0.07161
																							920.5	0.95466
																							921	1.51553
																							921.5	0.93592
																							922	0.07161
																							922.5	0.98351
																							923	1.47736
																							923.5	0.93592
																							924	0.05962
																							924.5	0.95466
																							925	1.51553
																							925.5	0.93592
																							926	0.07464
																							926.5	0.98351
																							927	1.43576
																							927.5	0.94524
																							928	0.07161
																							928.5	0.97379
																							929	1.54913
																							929.5	1.08668
																							930	0.03341
																							930.5	0.95466
																							931	1.43576
																							931.5	0.93592
																							932	0.07161
																							932.5	0.93592
																							933	1.54913
																							933.5	0.98351
																							934	0.07161
																							934.5	0.95466
																							935	1.54913
																							935.5	0.93592
																							936	0.08075
																							936.5	0.93592
																							937	1.46697
																							937.5	0.93592
																							938	0.02772
																							938.5	0.89957
																							939	1.29215
																							939.5	0.93592
																							940	0.07161
																							940.5	0.93592
																							941	1.46697
																							941.5	0.93592
																							942	0.07161
																							942.5	0.97379
																							943	1.54913
																							943.5	0.95466
																							944	0.08075
																							944.5	1.02343
																							945	1.46697
																							945.5	0.93592
																							946	0.07161
																							946.5	0.95466
																							947	1.46697
																							947.5	0.93592
																							948	0.07161
																							948.5	1.03368
																							949	1.46697
																							949.5	0.93592
																							950	0.07161
																							950.5	0.93592
																							951	1.39058
																							951.5	0.93592
																							952	0.07161
																							952.5	0.95466
																							953	1.46697
																							953.5	0.93592
																							954	0.07161
																							954.5	0.87324
																							955	1.46697
																							955.5	0.93592
																							956	0.03627
																							956.5	0.95466
																							957	1.54913
																							957.5	0.89957
																							958	0.07161
																							958.5	0.95466
																							959	1.54913
																							959.5	0.93592
																							960	0.07161
																							960.5	0.95466
																							961	1.54913
																							961.5	0.83103
																							962	0.08075
																							962.5	0.94524
																							963	1.54913
																							963.5	0.93592
																							964	0.07161
																							964.5	0.93592
																							965	1.46697
																							965.5	0.9267
																							966	0.07161
																							966.5	0.98351
																							967	1.49374
																							967.5	0.93592
																							968	0.04784
																							968.5	1.02343
																							969	1.51553
																							969.5	0.93592
																							970	0.07161
																							970.5	0.95466
																							971	1.42048
																							971.5	0.93592
																							972	0.09313
																							972.5	0.98351
																							973	1.50022
																							973.5	0.93592
																							974	0.04784
																							974.5	0.9267
																							975	1.51553
																							975.5	0.9267
																							976	0.04784
																							976.5	0.93592
																							977	1.53172
																							977.5	0.9267
																							978	0.05077
																							978.5	0.93592
																							979	1.46697
																							979.5	0.9267
																							980	0.03341
																							980.5	1.05453
																							981	1.39058
																							981.5	0.89957
																							982	0.04784
																							982.5	0.93592
																							983	1.46697
																							983.5	0.93592
																							984	0.04784
																							984.5	0.93592
																							985	1.46697
																							985.5	0.9267
																							986	0.01371
																							986.5	0.88193
																							987	1.42048
																							987.5	0.89957
																							988	0.02489
																							988.5	0.93592
																							989	1.46697
																							989.5	0.89957
																							990	0.04203
																							990.5	0.98351
																							991	1.46697
																							991.5	0.89957
																							992	0
																							992.5	0.93592
																							993	1.54062
																							993.5	0.89957
																							994	0.04203
																							994.5	0.93592
																							995	1.46697
																							995.5	0.87324
																							996	0.04784
																							996.5	1.05453
																							997	1.46697
																							997.5	0.9267
																							998	0.00554
[truncated: 2,311 more rows]

## Sheet: Figure 3
Figure 3c				Figure 3f
Nongraded				DM filament
Relative Position	Fracture stress(MPa)	Fracture stress, avg(MPa)		x	y
0.66667	11.0674	9.92		0.57672	0.32119
0.66667	8.07083			0.59437	0.34193
0.70833	8.78032			0.59051	0.35866
0.66667	10.1183			0.5743	0.37793
0.66667	9.86944			0.55144	0.3996
0.70833	9.63333			0.49452	0.44545
0.66667	12.7664			0.41527	0.50832
0.66667	10.0778			0.37354	0.54096
0.66667	9.78032			0.34392	0.56092
0.70833	8.22361			0.32035	0.5674
0.66667	10.9169			0.28304	0.50932
0.66667	7.71551			0.21812	0.30233
0.70833	6.64838			0.17422	0.14675
0.66667	7.0662			0.18527	0.12954
0.66667	9.02106			0.2296	0.14845
				0.28231	0.17162
1-step				0.36301	0.20634
Relative Position	Fracture stress(MPa)	Fracture stress, avg(MPa)		0.44106	0.24632
0.66667	11.8403	16.73		0.45953	0.28052
0.66667	19.2846			0.48199	0.32921
0.66667	16.3869			0.50064	0.35381
0.375	14.8197			0.51059	0.37888
0.66667	17.3869			0.49623	0.41128
0.66667	16.8143			0.45774	0.45804
0.66667	16.1017			0.41052	0.50159
0.33333	21.2081			0.37739	0.51196
0.16667	18.4299			0.35556	0.51942
0.20833	16.8961			0.33026	0.50766
0.16667	14.9952			0.3055	0.47556
0.20833	20.3093			0.26414	0.38538
0.16667	17.3568			0.19181	0.19223
0.45833	11.033			0.21307	0.17857
0.66667	13.048			0.24603	0.18846
				0.27919	0.19949
5-step				0.3216	0.21159
Relative Position	Fracture stress(MPa)	Fracture stress, avg(MPa)		0.36918	0.23502
0.58333	24.8256	27.18
0.625	28.9002			sRGB
0.66667	30.2076			x	y
0.33333	23.0599			0.64	0.33
0.5	23.3727			0.3	0.6
0.16667	23.4884			0.15	0.06
0.66667	29.0962			0.64	0.33
0.16667	28.8234
0.08333	30.2099
0.66667	26.6154
0.66667	29.2543
0.375	21.8281
0.79167	35.1771
0.16667	27.6707
0.33333	25.1843
11-step
Relative Position	Fracture stress(MPa)	Fracture stress, avg(MPa)
0.54167	33.3078	30.16
0.58333	30.5244
0.29167	32.1809
0.45833	30.1866
0.66667	29.3496
0.08333	36.1496
0.16667	31.2083
0.5	29.691
0.83333	28.5839
0.66667	28.363
0.04167	30.2906
0.41667	27.9305
0.54167	30.3924
0.16667	30.5712
Nongraded-PETG fraction
Relative Position	PETG fraction
0	0
0.04167	0
0.08333	0
0.125	0
0.16667	0
0.20833	0
0.25	0
0.29167	0
0.33333	0
0.375	0
0.41667	0
0.45833	0
0.5	0
0.54167	0
0.58333	0
0.625	0
0.66667	1
0.70833	1
0.75	1
0.79167	1
0.83333	1
0.875	1
0.91667	1
0.95833	1
1	1
1-step-PETG fraction
Relative Position	PETG fraction
0	0
0.04167	0
0.08333	0
0.125	0
0.16667	0.5
0.20833	0.5
0.25	0.5
0.29167	0.5
0.33333	0.5
0.375	0.5
0.41667	0.5
0.45833	0.5
0.5	0.5
0.54167	0.5
0.58333	0.5
0.625	0.5
0.66667	1
0.70833	1
0.75	1
0.79167	1
0.83333	1
0.875	1
0.91667	1
0.95833	1
1	1
5-step-PETG fraction
Relative Position	PETG fraction
0	0
0.04167	0
0.08333	0
0.125	0
0.16667	0.16667
0.20833	0.16667
0.25	0.16667
0.29167	0.33333
0.33333	0.33333
0.375	0.5
0.41667	0.5
0.45833	0.66667
0.5	0.66667
0.54167	0.83333
0.58333	0.83333
0.625	0.83333
0.66667	1
0.70833	1
0.75	1
0.79167	1
0.83333	1
0.875	1
0.91667	1
0.95833	1
1	1
11-step-PETG fraction
Relative Position	PETG fraction
0	0
0.04167	0
0.08333	0
0.125	0
0.16667	0.08333
0.20833	0.16667
0.25	0.25
0.29167	0.33333
0.33333	0.41667
0.375	0.5
0.41667	0.58333
0.45833	0.66667
0.5	0.75
0.54167	0.83333
0.58333	0.91667
0.625	1
0.66667	1
0.70833	1
0.75	1
0.79167	1
0.83333	1
0.875	1
0.91667	1
0.95833	1
1	1

## Sheet: Figure 4
Figure 4h
Time(s)	ΔR/R0
0	0
0.2	0.0034
0.4	0
0.6	0
0.8	0
1	0.0088
1.2	0.0081
1.4	0.0162
1.6	0.0162
1.8	0.0466
2	0.05981
2.2	0.08608
2.4	0.08608
2.6	0.09777
2.8	0.09777
3	0.09615
3.2	0.09669
3.4	0.09669
3.6	0.09507
3.8	0.09148
4	0.08789
4.2	0.08051
4.4	0.0699
4.6	0.05821
4.8	0.05462
5	0.04293
5.2	0.03934
5.4	0.03575
5.6	0.02977
5.8	0.02437
6	0.01627
6.2	0.01357
6.4	0.00817
6.6	0.01087
6.8	0.00817
7	0.02907
7.2	0.03551
7.4	0.04254
7.6	0.06687
7.8	0.07494
8	0.08034
8.2	0.08304
8.4	0.08574
8.6	0.0852
8.8	0.08574
9	0.08844
9.2	0.09114
9.4	0.09222
9.6	0.09168
9.8	0.0906
10	0.09114
10.2	0.08878
10.4	0.08789
10.6	0.08051
10.8	0.078
11	0.07009
11.2	0.06515
11.4	0.06072
11.6	0.05125
11.8	0.04793
12	0.03517
12.2	0.02838
12.4	0.02624
12.6	0.02437
12.8	0.02167
13	0.02167
13.2	0.01357
13.4	0.01627
13.6	0.01357
13.8	0.01357
14	0.01357
14.2	0.01357
14.4	0.01087
14.6	0.01357
14.8	0.01357
15	0.01087

## Sheet: Supplementary Figure 1
Supplementary Figure 1b			Supplementary Figure 1c			Supplementary Figure 1d
Ef /Etar	Weight		Ef /Etar	Weight		Ef /Etar	Weight
1	94.8265		1	60.4681		1	75.6098
1.05	99.7919		1.05	96.4687		1.05	104.878
1.1	104.655		1.1	108.53		1.1	117.073

## Sheet: Supplementary Figure 2
Supplementary Figure 2b					Supplementary Figure 2f
E	ϕ(cyan)	ϕ(yellow)	η		Profile	C	M	Y
0	0	1	0		0/100	0	0.05405	1
0.20513	0.08333	0.91667	0		8/92	0.02345	0	0.99919
0.27179	0.16667	0.83333	2		16/84	0.08295	0	0.99996
0.33846	0.25	0.75	2		27/73	0.16855	0	0.99577
0.40513	0.33333	0.66667	2		35/65	0.2766	0	0.99072
0.47179	0.41667	0.58333	2		42/58	0.36477	0	0.97369
0.53846	0.5	0.5	2		50/50	0.46038	0	0.93467
0.59744	0.58333	0.41667	2		58/42	0.52992	0	0.81386
0.65385	0.66667	0.33333	2		65/35	0.64591	0	0.73871
0.70769	0.75	0.25	2		73/27	0.7265	0	0.66414
0.75897	0.83333	0.16667	2		84/16	0.9321	0	0.435
0.82051	0.91667	0.08333	2		92/8	0.94542	0	0.32701
0.87179	1	0	2		100/0	0.93107	0	0.20637
1	1	0	0

## Sheet: Supplementary Figure 4
Supplementary Figure 4b				Supplementary Figure 4c
CPLA				CPLA
Strain(%)	Stress(MPa)	Standard deviation(MPa)		Strain(%)	ΔR/R0	Standard deviation
0.1	0.03	0.02828		0	0	0
1.8125	3.97604	1.80251		1.8125	0	0
3.0625	6.01719	1.63344		3.0625	0	0
4.3125	8.61875	0.99803		4.3125	0.01921	0.01664
5.5625	12.2943	0.93486		5.5625	0.04737	0.01792
6.8125	13.9953	1.60961		6.8125	0.06667	0.04515
8.0625	19.0161	3.46711		8.0625	0.10311	0.01489
9.3125	25.3193	3.6361		9.3125	0.12246	0.01972
10.5625	31.4208	3.58142		10.5625	0.13142	0.0147
11.8125	37.3359	3.42704		11.8125	0.16631	0.03058
13.0625	42.7245	3.17949		13.0625	0.16631	0.03058
η=1.0				η=1.0
Strain(%)	Stress(MPa)	Standard deviation(MPa)		Strain(%)	ΔR/R0	Standard deviation
0.08333	0.08333	0.02887		0	0	0
1.8125	1.45556	0.26004		1.8125	0	0
3.0625	3.21701	0.47917		3.0625	0.02637	0.00786
4.3125	5.05278	0.62827		4.3125	0.04582	0.06932
5.5625	7.1684	1.08318		5.5625	0.11768	0.01104
6.8125	9.42465	1.21479		6.8125	0.16849	0.04647
8.0625	12.3354	1.25759		8.0625	0.18472	0.03551
9.3125	15.1729	1.06879		9.3125	0.19977	0.01902
10.5625	17.5528	0.67249		10.5625	0.20734	0.03916
11.8125	18.6375	0.27153		11.8125	0.24732	0.03191
13.0625	18.6726	0.33348		13.0625	0.31789	0.13788
14.3125	18.6708	0.25213		14.3125	0.34317	0.08914
15.5625	18.8347	0.23136		15.5625	0.42845	0.10216
16.8125	19.0451	0.25414		16.8125	0.56008	0.12885
18.0625	19.2396	0.30804		18.0625	0.67125	0.13891
19.3125	19.3997	0.37315		19.3125	0.81305	0.17348
20.5625	19.5507	0.46321		20.5625	0.97421	0.19561
21.8125	19.7476	0.53237		21.8125	1.17577	0.23296
23.0625	19.9226	0.54933		23.0625	1.43643	0.32278
24.3125	20.0816	0.59555		24.3125	1.71657	0.40565
25.5625	20.2396	0.66577		25.5625	2.15959	0.5866
26.8125	20.3566	0.75982		26.8125	2.29958	0.5955
28.0625	20.4792	0.84152		28.0625	2.91273	0.94239
29.3125	20.5403	0.94621		29.3125	3.71421	1.44704
30.5625	20.525	1.0589		30.5625	4.94387	1.59307
31.8125	20.4455	1.15156		31.8125	6.75515	1.78119
33.0625	20.3771	1.19233		33.0625	8.19796	1.97142
34.3125	20.3108	1.23432
35.5625	20.2125	1.24861		η=3.5
36.8125	20.1299	1.27465		Strain(%)	ΔR/R0	Standard deviation
38.0625	20.016	1.25248		0	0	0
39.3125	19.976	1.24359		1.8125	0	0
40.5625	19.9149	1.24016		3.0625	0.00013	0.06107
41.8125	19.8354	1.25463		4.3125	0.03708	0.06576
43.0625	19.7184	1.26531		5.5625	0.02357	0.02169
44.3125	19.6101	1.24935		6.8125	0.08282	0.08071
45.5625	19.5038	1.26128		8.0625	0.12286	0.05433
46.8125	19.4552	1.29858		9.3125	0.15467	0.08299
48.0625	19.4101	1.33157		10.5625	0.13565	0.0498
49.3125	19.375	1.36774		11.8125	0.13416	0.11158
50.5625	19.3646	1.39937		13.0625	0.17251	0.13415
51.8125	19.3486	1.42282		14.3125	0.16842	0.11279
53.0625	19.3365	1.44087		15.5625	0.21014	0.15887
54.3125	19.2976	1.43115		16.8125	0.19379	0.14858
55.5625	19.2135	1.43079		18.0625	0.26523	0.15586
56.8125	19.1375	1.40767		19.3125	0.32711	0.18562
58.0625	19.0715	1.41441		20.5625	0.36734	0.18733
59.3125	18.9993	1.42362		21.8125	0.38891	0.162
60.5625	18.9441	1.44744		23.0625	0.45403	0.20981
61.8125	18.9076	1.46156		24.3125	0.50359	0.16817
63.0625	18.8635	1.48327		25.5625	0.53722	0.17913
64.3125	18.8368	1.49227		26.8125	0.6312	0.22479
65.5625	18.8028	1.47023		28.0625	0.69051	0.23058
66.8125	18.7677	1.47471		29.3125	0.75677	0.2147
68.0625	18.7132	1.44018		30.5625	0.79112	0.24731
69.3125	18.6667	1.42963		31.8125	0.87917	0.23975
70.5625	18.6139	1.42048		33.0625	0.92035	0.24271
71.8125	18.5663	1.41828		34.3125	0.96828	0.27373
73.0625	18.5167	1.41727		35.5625	1.17984	0.25715
74.3125	18.4757	1.39627		36.8125	1.19068	0.48575
75.5625	18.4504	1.40973		38.0625	1.34115	0.42858
76.8125	18.4507	1.40572		39.3125	1.42996	0.25242
78.0625	18.449	1.41336		40.5625	1.7059	0.50974
79.3125	18.4462	1.42153		41.8125	1.75624	0.47105
80.5625	18.3969	1.40639		43.0625	2.02286	0.2536
81.8125	18.3573	1.38437		44.3125	2.24132	0.5377
83.0625	18.2854	1.3698		45.5625	2.49175	0.53539
84.3125	18.2319	1.34756		46.8125	2.74322	0.80323
85.5625	18.1879	1.33463		48.0625	3.17141	0.84706
86.8125	18.1413	1.32119		49.3125	3.49366	0.99895
88.0625	18.1135	1.3242		50.5625	3.80247	1.205
89.3125	18.0979	1.33793		51.8125	4.44417	1.19218
90.5208	18.1146	1.33276		53.0625	4.98226	1.35371
91.75	18.1319	1.35059		54.3125	5.95682	1.8964
93	18.1191	1.36329		55.5625	7.12929	2.29297
94.25	18.1069	1.36921		56.8125	8.44292	1.78724
95.5	18.0556	1.36351		58.0625	9.55868	2.57764
96.75	17.9937	1.35049		59.3125	10.8225	3.20227
98	17.9715	1.35822		60.5625	13.4099	1.89986
99.25	17.9278	1.34271		61.8125	14.063	0.90366
100.5	17.8993	1.33763
101.75	17.9062	1.33879		η=6.0
103.021	17.9104	1.33802		Strain(%)	ΔR/R0	Standard deviation
104.312	17.9299	1.32953		0	0	0
105.562	17.9309	1.31202		1.8125	0.0213	0
106.812	17.9208	1.28676		3.0625	0.06523	0.069
108.062	17.8896	1.28301		4.3125	0.0871	0.16615
109.312	17.8524	1.26635		5.5625	0.10937	0.11515
110.562	17.8472	1.25488		6.8125	0.12494	0.07193
111.812	17.8236	1.23123		8.0625	0.13215	0.13597
113.062	17.8139	1.21664		9.3125	0.16703	0.06874
114.312	17.8163	1.19843		10.5625	0.18761	0.02878
115.562	17.8354	1.19817		11.8125	0.21345	0.15578
116.812	17.8733	1.20759		13.0625	0.23658	0.07869
118.062	17.8774	1.20935		14.3125	0.25451	0.0592
119.312	17.8858	1.20311		15.5625	0.281	0.08516
120.562	17.8799	1.17069		16.8125	0.30506	0.05898
121.812	17.8524	1.16464		18.0625	0.33323	0.06466
123.062	17.8392	1.15209		19.3125	0.36833	0.02967
124.312	17.8184	1.14493		20.5625	0.41783	0.00121
125.562	17.7996	1.13152		21.8125	0.45346	0.0151
126.854	17.7934	1.1202		23.0625	0.50778	0.06503
128.125	17.8191	1.11637		24.3125	0.57724	0.10054
129.375	17.8493	1.10305		25.5625	0.63416	0.06514
130.625	17.8535	1.09345		26.8125	0.68123	0.05934
131.875	17.8566	1.07107		28.0625	0.72702	0.00704
133.125	17.8427	1.05997		29.3125	0.78179	0.05819
134.375	17.8156	1.04785		30.5625	0.836	0.08686
135.625	17.8004	1.01309		31.8125	0.90394	0.07653
136.875	17.7892	0.99889		33.0625	0.97202	0.10836
138.125	17.7847	0.97675		34.3125	1.03152	0.07197
139.375	17.7896	0.97029		35.5625	1.09023	0.06861
140.625	17.8115	0.94955		36.8125	1.13756	0.10643
141.875	17.8375	0.93266		38.0625	1.20943	0.15675
143.125	17.8712	0.91834		39.3125	1.25317	0.18139
144.375	17.8851	0.89439		40.5625	1.3238	0.06671
145.625	17.8844	0.88352		41.8125	1.40336	0.21084
146.875	17.8722	0.84913		43.0625	1.48273	0.2567
148.125	17.8799	0.83597		44.3125	1.5678	0.24538
149.375	17.8604	0.82389		45.5625	1.67436	0.27798
150.625	17.8944	0.80822		46.8125	1.80167	0.33054
151.938	17.8774	0.81809		48.0625	1.96837	0.13979
153.188	17.8983	0.8044		49.3125	2.12012	0.17665
154.438	17.9285	0.81264		50.5625	2.29646	0.17605
155.688	17.9844	0.79607		51.8125	2.47947	0.13687
156.938	18.0108	0.81089		53.0625	2.67433	0.09831
158.188	18.0417	0.78361		54.3125	2.81443	0.27018
159.438	18.0462	0.77287		55.5625	3.05797	0.18274
160.688	18.0385	0.76186		56.8125	3.28731	0.24074
161.938	18.0583	0.75147		58.0625	3.52642	0.07834
163.188	18.0562	0.75049		59.3125	3.81577	0.15402
164.438	18.0688	0.74968		60.5625	4.16921	0.48105
165.688	18.0896	0.74756		61.8125	4.4679	0.23457
166.938	18.1472	0.73744		63.0625	4.88409	1.28157
168.188	18.2049	0.74357		64.3125	5.2396	0.4558
169.438	18.2743	0.73873		65.5625	5.61587	0.8029
170.688	18.3073	0.74169		66.8125	6.11883	0.6749
171.938	18.3365	0.73107		68.0625	6.80635	0.82546
173.188	18.3257	0.70446		69.3125	7.36105	1.79792
174.438	18.3729	0.70308		70.5625	7.87302	0.63033
175.75	18.3813	0.70912		71.8125	8.70056	1.06049
177	18.4094	0.69747		73.0625	9.70109	1.10073
178.25	18.449	0.71269		74.3125	10.5404	1.70968
179.5	18.5281	0.72638		75.5625	11.733	1.25421
180.75	18.5955	0.74483		76.8125	13.3416	3.33338
182	18.684	0.74883		78.0625	14.7512	4.53729
183.25	18.7483	0.76595		79.3125	15.9584	3.23395
184.5	18.7986	0.77094		80.5625	17.4557	3.87371
185.75	18.8476	0.81007		81.8125	18.4239	0
187	18.9062	0.81459
188.25	18.9604	0.83928		η=8.0
189.5	18.9969	0.85039		Strain(%)	ΔR/R0	Standard deviation
190.75	19.0524	0.88271		0.90625	0	0
192	19.1222	0.9013		3.6875	0.01553	0.07748
193.25	19.2097	0.91112		6.1875	0.08573	0.04422
194.5	19.2993	0.94127		8.6875	0.15376	0.12445
195.75	19.3879	0.94925		11.1875	0.22205	0.24418
197	19.4816	0.95339		13.6875	0.29372	0.34151
198.25	19.5194	0.97642		16.1875	0.36413	0.33602
199.562	19.5764	1.00116		18.6875	0.4274	0.27454
200.812	19.649	1.02287		21.1875	0.4922	0.34987
202.062	19.6924	1.03724		23.6875	0.56313	0.28982
203.312	19.7545	1.07205		26.1875	0.65114	0.33224
204.562	19.8243	1.10455		28.6875	0.73605	0.33878
205.812	19.9191	1.13762		31.1875	0.83779	0.42978
207.062	19.9983	1.16622		33.6875	0.96854	0.29476
208.312	20.1163	1.20782		36.1875	1.09721	0.51078
209.562	20.191	1.25648		38.6875	1.19251	0.73257
210.812	20.9651	0.47361		41.1875	1.27142	0.62126
212.062	21.0578	0.49424		43.6875	1.34503	0.35251
213.312	21.149	0.4935		46.1875	1.39675	0.35672
214.562	21.2234	0.48245		48.6875	1.47084	0.40723
				51.1875	1.56796	0.54065
η=3.5				53.6875	1.68413	0.5102
Strain(%)	Stress(MPa)	Standard deviation(MPa)		56.1875	1.84484	0.37896
0.05	0.1	0		58.6875	1.99798	0.31466
0.1	0.075	0.03536		61.1875	2.15189	0.45771
1.8125	1.51215	0.18424		63.6875	2.31094	0.40864
3.0625	3.41562	0.35572		66.1875	2.4717	0.36521
4.3125	5.29271	0.38975		68.6875	2.6083	0.38876
5.5625	7.72153	0.61258		71.1875	2.82805	0.31442
6.8125	10.3191	0.57995		73.6875	3.09583	0.3921
8.0625	13.551	0.56459		76.1875	3.38525	0.38241
9.3125	16.7226	0.4825		78.6875	3.81062	0.81175
10.5625	19.4302	0.65079		81.1875	4.18858	0.56043
11.8125	21.1198	0.89086		83.6875	4.57978	0.67041
13.0625	21.7021	0.76194		86.1875	5.23975	0.71715
14.3125	21.8708	0.58326		88.6875	5.91479	0.76083
15.5625	22.1101	0.55259		91.1354	6.58445	1.46768
16.8125	22.3871	0.56795		93.625	7.66017	1.00306
18.0625	22.6687	0.55894		96.125	8.56597	1.23767
19.3125	22.9389	0.60253		98.625	9.82272	1.99311
20.5625	23.2347	0.61362		101.125	10.9596	1.67603
21.8125	23.5396	0.61556		103.667	12.3893	2.54824
23.0625	23.7691	0.64661		106.188	13.7349	1.36138
24.3125	23.9764	0.63482		108.688	15.2	1.48487
25.5625	24.2111	0.64565		111.062	16.4962	1.66415
26.8125	24.4156	0.65305		113.479	17.251	2.50206
28.0625	24.6483	0.6595
29.3125	24.833	0.67332
30.5625	24.9368	0.68001
31.8125	25.0017	0.67015
33.0625	25.0889	0.66239
34.3125	25.1469	0.64247
35.5625	25.1771	0.64148
36.8125	25.2122	0.63907
38.0625	25.2233	0.61912
39.3125	25.2788	0.61584
40.5625	25.2969	0.61564
41.8125	25.3121	0.60779
43.0625	25.3056	0.67414
44.3125	25.2504	0.68494
45.5625	25.1625	0.66137
46.8125	25.101	0.64078
48.0625	25.0181	0.64246
49.3125	24.9278	0.64343
50.5625	24.8792	0.64532
51.8125	24.8267	0.63953
53.0625	24.7809	0.63655
54.3125	24.7038	0.63944
55.5625	24.5826	0.6232
56.8125	24.4455	0.59977
58.0625	24.3188	0.58057
59.3125	24.1871	0.54204
60.5625	24.0653	0.54825
61.8125	23.9556	0.55793
63.0625	23.8552	0.53059
64.3125	23.7872	0.52563
65.5625	23.7288	0.5394
66.8125	23.6538	0.5198
68.0625	23.5556	0.50973
69.3125	23.4594	0.50931
70.5625	23.3351	0.49379
71.8125	23.2677	0.49637
73.0625	23.1962	0.49113
74.3125	23.1309	0.48788
75.5625	23.0924	0.49954
76.8125	23.0844	0.49364
78.0625	23.0736	0.49286
79.3125	23.0844	0.47094
80.5625	23.0691	0.48021
81.8125	23.0434	0.47577
83.0625	22.9837	0.46493
84.3125	22.9427	0.47051
85.5625	22.9181	0.48183
86.8125	22.8833	0.49773
88.0625	22.8788	0.51066
89.3125	22.8847	0.51882
90.5	22.9073	0.4927
91.75	22.9399	0.52275
93	22.941	0.53174
94.25	22.9194	0.51008
95.5	22.8847	0.53423
96.75	22.841	0.52182
98	22.8347	0.52431
99.25	22.8097	0.50517
100.5	22.791	0.50023
101.75	22.7865	0.47203
103	22.8306	0.47798
104.312	22.8698	0.49117
105.562	22.8733	0.48821
106.812	22.866	0.49176
108.062	22.8424	0.48096
109.312	22.8031	0.45093
110.562	22.7965	0.45142
111.812	22.776	0.46028
113.062	22.7545	0.44631
114.312	22.7774	0.44647
115.562	22.8083	0.44686
116.812	22.8562	0.45865
118.062	22.8621	0.44724
119.312	22.8642	0.45027
120.562	22.8465	0.4301
121.812	22.8153	0.42806
123.062	22.7917	0.41104
124.312	22.7632	0.40635
125.562	22.7448	0.4145
126.812	22.7495	0.55464
126.875	22.7531	--
128.125	22.7545	0.39668
129.375	22.7889	0.39316
130.625	22.8139	0.4046
131.875	22.8215	0.39441
133.125	22.8038	0.38282
134.375	22.7795	0.38253
135.625	22.7708	0.38802
136.875	22.7681	0.40075
138.125	22.7559	0.4047
139.375	22.7437	0.39724
140.625	22.7688	0.41803
141.875	22.799	0.43662
143.125	22.8438	0.4385
144.375	22.8646	0.46369
145.625	22.8639	0.46402
146.875	22.8399	0.47305
148.125	22.8292	0.47769
149.375	22.8142	0.46572
150.625	22.824	0.48858
151.938	22.8049	0.49063
153.188	22.8424	0.5158
154.438	22.8733	0.54353
155.688	22.9153	0.55756
156.938	22.9476	0.55789
158.188	22.959	0.56872
159.438	22.9389	0.58074
160.688	22.9299	0.58156
161.938	22.9302	0.59949
163.188	22.9243	0.5991
164.438	22.9198	0.62166
165.688	22.934	0.64005
166.938	22.9903	0.65647
168.188	23.0333	0.66182
169.438	23.0917	0.66436
170.688	23.1118	0.67498
171.938	23.1257	0.68703
173.188	23.1295	0.70122
174.438	23.1507	0.72387
175.75	23.167	0.71176
177	23.1771	0.7392
178.25	23.2024	0.75521
179.5	23.2667	0.77876
180.75	23.3462	0.80326
182	23.392	0.80332
183.25	23.4597	0.82032
184.5	23.4851	0.84686
185.75	23.5101	0.84228
187	23.5351	0.85707
188.25	23.5799	0.88864
189.5	23.5986	0.89631
190.75	23.6399	0.90197
192	23.7	0.91917
193.25	23.7681	0.91916
194.5	23.8455	0.92959
195.75	23.9243	0.93031
197	23.9701	0.92398
198.25	23.9986	0.92608
199.562	24.0396	0.93569
200.812	24.092	0.91422
202.062	24.1094	0.92355
203.312	24.1608	0.9274
204.562	24.2108	0.92069
205.812	24.2799	0.93006
207.062	24.374	0.93769
208.312	24.4549	0.92415
209.562	24.5229	0.92163
210.812	24.549	0.90454
212.062	24.5823	0.88865
213.312	24.6191	0.88967
214.562	24.6431	0.85462
215.812	24.6677	0.8417
217.062	24.7191	0.85099
218.312	24.7812	0.84354
219.562	24.8413	0.81703
220.812	24.8948	0.78694
222.062	24.9493	0.74962
223.312	24.7412	0.86252
224.625	24.763	0.82864
225.875	24.7865	0.79108
227.125	24.7922	0.77119
228.375	24.8271	0.77045
229.625	24.8687	0.74099
η=6.0
Strain(%)	Stress(MPa)	Standard deviation(MPa)
0.05	0.1	0
0.1	0.075	0.03536
1.8125	1.64479	0.26774
3.0625	3.27951	0.33019
4.3125	5.10312	0.11761
5.5625	7.31424	0.40052
6.8125	9.76944	0.58745
8.0625	13.0191	0.66876
9.3125	16.3254	0.73405
10.5625	19.2368	0.71244
11.8125	21.3274	0.70554
13.0625	22.0917	0.66987
14.3125	22.2267	0.51204
15.5625	22.4149	0.48914
16.8125	22.6781	0.48286
18.0625	22.9302	0.48596
19.3125	23.1729	0.50603
20.5625	23.4306	0.4893
21.8125	23.6806	0.49316
23.0625	23.9167	0.49708
24.3125	24.1194	0.49116
25.5625	24.3528	0.49852
26.8125	24.558	0.491
28.0625	24.7861	0.49603
29.3125	24.9733	0.48036
30.5625	25.0889	0.48199
31.8125	25.158	0.47777
33.0625	25.241	0.44569
34.3125	25.3385	0.44973
35.5625	25.4174	0.43468
36.8125	25.4931	0.4192
38.0625	25.5649	0.40708
39.3125	25.6705	0.40492
40.5625	25.7417	0.38571
41.8125	25.8215	0.39752
43.0625	25.8538	0.38101
44.3125	25.8531	0.38507
45.5625	25.8434	0.36818
46.8125	25.8528	0.37389
48.0625	25.8653	0.37974
49.3125	25.8858	0.39001
50.5625	25.9125	0.39824
51.8125	25.9597	0.39738
53.0625	26.0212	0.40664
54.3125	26.0382	0.40628
55.5625	26.0306	0.39223
56.8125	26.0021	0.40148
58.0625	25.9674	0.35754
59.3125	25.9312	0.35633
60.5625	25.9149	0.36904
61.8125	25.8885	0.35257
63.0625	25.8778	0.34761
64.3125	25.883	0.34377
65.5625	25.9306	0.34312
66.8125	25.949	0.35052
68.0625	25.9003	0.34784
69.3125	25.8597	0.35075
70.5625	25.8056	0.37408
71.8125	25.7868	0.37227
73.0625	25.7448	0.35553
74.3125	25.7181	0.35967
75.5625	25.6934	0.35399
76.8125	25.6861	0.36679
78.0625	25.7181	0.36484
79.3125	25.7288	0.38458
80.5625	25.7201	0.37906
81.8125	25.6635	0.38786
83.0625	25.6049	0.39509
84.3125	25.5629	0.39052
85.5625	25.5365	0.39354
86.8125	25.4955	0.38859
88.0625	25.4781	0.38431
89.25	25.9302	--
89.3125	25.2578	0.00663
90.5	25.5056	0.38324
91.75	25.5392	0.38754
93	25.5253	0.39895
94.25	25.4882	0.39372
95.5	25.4618	0.40036
96.75	25.4132	0.39452
98	25.4003	0.37871
99.25	25.3854	0.35889
100.5	25.3611	0.34297
101.75	25.3535	0.32186
103	25.4844	0.39775
103.062	25.1823	--
104.312	25.4379	0.35137
105.562	25.4403	0.35235
106.812	25.4292	0.35842
108.062	25.3865	0.36429
109.312	25.3535	0.34893
110.562	25.3538	0.35506
111.812	25.3354	0.34239
113.062	25.3174	0.33648
114.312	25.3212	0.34138
115.562	25.3559	0.33719
116.812	25.3875	0.33685
118.062	25.4222	0.33218
119.312	25.4302	0.3299
120.562	25.4226	0.35024
121.812	25.3958	0.3466
123.062	25.3927	0.33381
124.312	25.4118	0.329
125.562	25.3917	0.34105
126.812	25.4984	0.40732
126.875	25.2219	--
128.125	25.4608	0.31923
129.375	25.5118	0.31728
130.625	25.5462	0.30393
131.875	25.5719	0.31311
133.125	25.5781	0.32756
134.375	25.5597	0.3085
135.625	25.5406	0.31072
136.875	25.5691	0.31546
138.125	25.5712	0.31485
139.375	25.5778	0.30798
140.625	25.6163	0.33123
141.875	25.6799	0.30956
143.125	25.7424	0.32094
144.375	25.7767	0.31296
145.625	25.8035	0.32208
146.875	25.792	0.31344
148.125	25.8108	0.29925
149.375	25.826	0.30397
150.625	25.8556	0.29284
151.938	25.8618	0.26977
153.188	25.9069	0.26514
154.438	25.9806	0.25662
155.688	26.0556	0.24242
156.938	26.1129	0.25798
158.188	26.1701	0.25236
159.438	26.1705	0.24686
160.688	26.2073	0.2337
161.938	26.249	0.23397
163.188	26.2851	0.23818
164.438	26.3094	0.22062
165.688	26.3524	0.2349
166.938	26.4469	0.22513
168.188	26.5233	0.20525
169.438	26.592	0.24976
170.688	26.6642	0.24076
171.938	26.6938	0.25321
173.188	26.7146	0.25033
174.438	26.7469	0.25711
175.75	26.7826	0.27006
177	26.8188	0.2891
178.25	26.858	0.30471
179.5	26.9354	0.28826
180.75	27.0076	0.30469
182	27.0778	0.32175
183.25	27.1371	0.33466
184.5	27.1691	0.3429
185.75	27.1847	0.35076
187	27.224	0.33866
188.25	27.2924	0.33242
189.5	27.3451	0.30355
190.75	27.3705	0.27875
192	27.4625	0.3032
193.25	27.549	0.32286
194.5	27.6337	0.3415
195.75	27.7163	0.36434
197	27.7504	0.3586
198.25	27.7476	0.36752
199.5	27.9885	0.04272
199.562	27.3771	--
200.812	27.8198	0.34443
202.062	27.874	0.31438
203.312	27.8875	0.32164
204.562	27.9149	0.33702
205.812	27.9708	0.34021
207.062	28.0472	0.3395
208.312	28.1163	0.3366
209.562	28.1438	0.33658
210.812	28.151	0.33021
212.062	28.1573	0.33473
213.312	28.1962	0.31426
214.562	28.2222	0.32907
215.812	28.2413	0.30389
217.062	28.2868	0.3152
218.312	28.3497	0.29928
219.562	28.4177	0.30226
220.812	28.4719	0.33199
222.062	28.4903	0.35957
223.312	28.6406	0.13995
η=8.0
Strain(%)	Stress(MPa)	Standard deviation(MPa)
0.08333	0.08333	0.02887
1.8125	1.79306	0.47077
3.0625	3.31771	0.47508
4.3125	4.97083	0.278
5.5625	7.19062	0.19191
6.8125	9.54444	0.37397
8.0625	12.9108	0.51334
9.3125	16.3465	0.70104
10.5625	19.5208	0.79874
11.8125	22.1708	0.82707
13.0625	23.6611	0.65818
14.3125	23.9045	0.33101
15.5625	23.9806	0.28872
16.8125	24.1871	0.33237
18.0625	24.4788	0.33107
19.3125	24.7194	0.31627
20.5625	24.9865	0.31146
21.8125	25.2705	0.30705
23.0625	25.5139	0.29529
24.3125	25.7382	0.30791
25.5625	25.9917	0.28637
26.8125	26.2306	0.30521
28.0625	26.4608	0.2861
29.3125	26.6667	0.30871
30.5625	26.7958	0.31012
31.8125	26.8917	0.30356
33.0625	26.9757	0.31843
34.3125	27.0465	0.29753
35.5625	27.1215	0.29316
36.8125	27.2191	0.26171
38.0625	27.2944	0.26315
39.3125	27.4035	0.26412
40.5625	27.4931	0.25433
41.8125	27.5764	0.25358
43.0625	27.6135	0.23292
44.3125	27.5979	0.2545
45.5625	27.5976	0.27149
46.8125	27.6153	0.28899
48.0625	27.6361	0.28362
49.3125	27.6562	0.26252
50.5625	27.6861	0.24549
51.8125	27.7573	0.25558
53.0625	27.8007	0.25835
54.3125	27.8469	0.22954
55.5625	27.8246	0.23961
56.8125	27.7996	0.24066
58.0625	27.7663	0.24471
59.3125	27.7326	0.26264
60.5625	27.7163	0.25824
61.8125	27.701	0.26599
63.0625	27.6719	0.2734
64.3125	27.6865	0.31085
65.5625	27.7278	0.33074
66.8125	27.7441	0.34343
68.0625	27.7299	0.36334
69.3125	27.6899	0.36325
70.5625	27.6257	0.38528
71.8125	27.5781	0.38619
73.0625	27.5517	0.41038
74.3125	27.4958	0.42866
75.5625	27.5056	0.42644
76.8125	27.4979	0.42614
78.0625	27.5431	0.4322
79.3125	27.5629	0.44135
80.5625	27.5545	0.45239
81.8125	27.5035	0.46128
83.0625	27.4392	0.47418
84.3125	27.4014	0.49864
85.5625	27.3892	0.51543
86.8125	27.3528	0.51818
88.0625	27.3354	0.52819
89.3125	27.3524	0.5338
90.5208	27.3847	0.54908
91.75	27.4333	0.57487
93	27.4365	0.57863
94.25	27.3997	0.58742
95.5	27.3597	0.59635
96.75	27.3191	0.61879
98	27.3177	0.61845
99.25	27.3035	0.61821
100.5	27.2913	0.61339
101.75	27.2917	0.60128
103.021	27.3351	0.62072
104.312	27.3924	0.62212
105.562	27.4226	0.6053
106.812	27.4139	0.58866
108.062	27.3774	0.5749
109.312	27.3323	0.57722
110.562	27.3399	0.57493
111.812	27.334	0.58417
113.062	27.2965	0.58462
114.312	27.301	0.59297
115.562	27.3278	0.59596
116.812	27.3806	0.59999
118.062	27.4254	0.59395
119.312	27.4181	0.61218
120.562	27.4059	0.61556
121.812	27.3733	0.61518
123.062	27.3687	0.63042
124.312	27.3889	0.62524
125.562	27.3517	0.62825
126.833	27.3733	0.64554
128.104	27.4097	0.64971
129.375	27.4656	0.65791
130.625	27.5188	0.65649
131.875	27.5441	0.66919
133.125	27.5389	0.67384
134.375	27.5198	0.65905
135.625	27.5316	0.65205
136.875	27.5621	0.653
138.125	27.5326	0.65562
139.375	27.5573	0.65962
140.625	27.6028	0.65333
141.875	27.6444	0.65826
143.125	27.717	0.65163
144.375	27.7368	0.66093
145.625	27.7646	0.65682
146.875	27.7542	0.64968
148.125	27.7597	0.65657
149.375	27.7882	0.6791
150.625	27.801	0.6682
151.938	27.8049	0.69027
153.188	27.8503	0.70155
154.438	27.9319	0.69564
155.688	27.9816	0.739
156.938	28.0621	0.73605
158.188	28.1174	0.73605
159.438	28.1267	0.72696
160.688	28.134	0.74005
161.938	28.1653	0.75794
163.188	28.2028	0.75366
164.438	28.2281	0.75747
165.688	28.2774	0.77338
166.938	28.3642	0.75767
168.188	28.442	0.75134
169.438	28.5278	0.75101
170.688	28.5813	0.75704
171.938	28.601	0.73628
173.188	28.6149	0.73904
174.438	28.6476	0.71933
175.75	28.6743	0.7372
177	28.7024	0.73775
178.25	28.7264	0.74213
179.5	28.808	0.75633
180.75	28.8969	0.7914
182	28.9955	0.78685
183.25	29.0448	0.79355
184.5	29.0889	0.7903
185.75	29.1156	0.78765
187	29.1448	0.8101
188.25	29.2028	0.8049
189.5	29.2621	0.82962
190.75	29.2976	0.86259
192	29.3712	0.86091
193.25	29.4764	0.88561
194.5	29.5701	0.89422
195.75	29.6396	0.8905
197	29.6917	0.88794
198.25	29.7052	0.88009
199.521	29.7344	0.88388
200.812	29.7691	0.86704
202.062	29.7948	0.8738
203.312	29.8108	0.84957
204.562	29.8795	0.84658
205.812	29.9347	0.86931
207.062	30.0201	0.86735
208.312	30.0799	0.86875
209.562	30.0965	0.88068
210.812	30.0997	0.87496
212.062	30.1118	0.8813
213.312	30.141	0.87683
214.562	30.1879	0.89805
215.812	30.1875	0.89771
217.062	30.2066	0.91021
218.312	30.2347	0.91303
219.562	30.201	0.9473
220.812	30.3713	1.34571
222.062	30.4292	1.3656
223.344	30.4094	1.37886
224.625	30.4141	1.3958
225.875	30.4427	1.40096
227.125	30.45	1.36707
228.375	30.4375	1.35234
229.625	30.476	1.35823
230.875	30.5193	1.37518
232.125	30.5745	1.37518
233.375	30.6589	1.39138
TPU
Strain(%)	Stress(MPa)	Standard deviation(MPa)
0.1	0.08333	0.02887
4.9	2.93472	0.32696
8.9	5.24583	0.63646
12.9	6.61458	0.88271
16.9	7.89097	0.95307
20.9	8.98472	1.04972
24.9	10.0382	1.11412
28.9	10.8736	1.13753
32.9	11.4951	1.11723
36.9	12.1257	1.13742
40.9	12.6882	1.21365
44.9	13.1882	1.20469
48.9	13.6	1.23452
52.9	13.8521	1.34008
56.9	14.1396	1.29214
60.9	14.3618	1.33436
64.9	14.641	1.32071
68.9	14.9326	1.31071
72.9	15.1417	1.28864
76.9	15.2958	1.33823
80.9	15.4042	1.32249
84.9	15.5896	1.3419
88.9	15.8271	1.30729
92.9	15.9556	1.30834
96.9	16.1229	1.29814
100.9	16.2424	1.30159
104.9	16.4187	1.33759
108.9	16.6576	1.28202
112.9	16.8167	1.25029
116.9	16.9764	1.22762
120.9	17.1882	1.2135
124.9	17.3326	1.28679
128.9	17.6694	1.24656
132.9	17.9944	1.20668
136.9	18.2056	1.1977
140.9	18.3625	1.19167
144.8	18.5576	1.16982
148.8	18.9194	1.11361
152.8	19.2736	1.10892
156.8	19.5333	1.04748
160.8	19.7694	1.0685
164.8	20.0806	1.00771
168.9	20.4875	1.05507
172.9	20.9736	0.97879
176.9	21.3028	0.97916
180.9	21.6576	0.95048
184.9	22.0437	0.919
188.9	22.4972	0.90426
192.9	23.016	0.89993
196.9	23.3722	0.8906
200.9	23.716	0.89133
205	24.0854	0.85402
209	24.6597	0.85999
213	25.2681	0.85331
217	25.6986	0.82236
221	26.1139	0.83229
225	26.5771	0.84098
229	27.2063	0.92177
233	27.9125	0.91852
237	28.4576	0.9589
241	28.9424	1.01592
245.1	29.466	1.04859
249.1	30.2146	1.09475
253.1	31.0056	1.15784
257.1	31.5813	1.16977
261.1	32.1847	1.14467
265.1	32.7486	1.21861
269.1	33.4424	1.22934
273.1	34.3062	1.27563
277.1	34.8542	1.22618
281.2	35.4778	1.28435
285.2	36.1285	1.31996
289.2	36.9111	1.3254
293.2	37.7687	1.30835
297.2	38.2868	1.20732
301.2	38.7806	1.17803
305.2	39.2458	1.13693
309.2	39.7917	1.01134
313.2	40.5417	0.93592
317.2	41.1583	0.87928
321.3	41.7993	0.9114
325.3	42.3431	0.90948
329.3	42.9007	0.91401
333.3	43.8687	0.91538
337.3	44.5618	0.92897
341.3	45.1542	0.9201
345.3	45.6576	1.02995
349.3	46.1924	1.28242
353.3	47.0139	1.47689
357.3	47.7125	1.39366
361.4	48.1785	1.32969
365.4	48.6535	1.27169
369.4	49.2729	1.25365
373.4	50.2028	1.19824
377.4	51.0187	1.11147
381.4	51.5889	1.00403
385.4	52.1562	1.02124
389.4	52.6736	1.12723
393.4	53.5083	1.11748
397.5	54.2854	1.01394
401.5	54.6694	0.89587
405.5	55.0951	0.94296
409.5	55.4486	0.93543
413.5	56.0139	0.89715
417.5	56.5549	0.90022
421.5	56.7646	0.89222
425.5	57.1118	0.94289
429.5	56.8139	1.63427
433.5	58.0688	1.2286
437.6	58.5115	1.35676
441.6	58.8156	1.53354
445.6	59.0417	1.51144
449.6	59.1417	1.52323
453.6	59.1875	1.47314

## Sheet: Supplementary Figure 5
Supplementary Figure 5a				Supplementary Figure 5b
CPLA
Strain(%)	Stress(MPa)	Standard deviation(MPa)		TPU fraction	Ro(ohm)	Standard deviation(ohm)
0.1	0.03	0.02828		0	135.587	9.73067
1.8125	3.97604	1.80251		25	405.677	11.4361
3.0625	6.01719	1.63344		33	1591.57	167.159
4.3125	8.61875	0.99803		50	2865.88	89.7051
5.5625	12.2943	0.93486		66	13675.7	2158
6.8125	13.9953	1.60961		75	19314.1	2018.18
8.0625	19.0161	3.46711
9.3125	25.3193	3.6361
10.5625	31.4208	3.58142
11.8125	37.3359	3.42704
13.0625	42.7245	3.17949
TPU25
Strain(%)	Stress(MPa)	Standard deviation(MPa)
0.1	0	0.02139
0.17142	0.03628	0.05378
0.24284	0.08601	0.12872
0.31426	0.13574	0.20368
0.38568	0.18547	0.27865
0.4571	0.23519	0.35362
0.52852	0.28492	0.42859
0.59994	0.33465	0.50356
0.67136	0.38438	0.57853
0.74278	0.4341	0.6535
0.8142	0.48383	0.72847
0.88562	0.53356	0.80344
0.95704	0.58328	0.87841
1.02845	0.63301	0.95338
1.09987	0.68274	1.02835
1.17129	0.73247	1.10332
1.24271	0.80117	1.07686
1.31413	0.87545	1.02183
1.38555	0.94972	0.96837
1.45697	1.024	0.91674
1.52839	1.09828	0.86729
1.59981	1.17255	0.8204
1.67123	1.24683	0.77654
1.74265	1.32111	0.73625
1.81407	1.39726	0.69913
1.88549	1.557	0.62669
1.95691	1.71675	0.57203
2.02833	1.87649	0.54057
2.09975	2.03623	0.53641
2.17117	2.19597	0.56015
2.24259	2.35571	0.60855
2.31401	2.51546	0.67632
2.38543	2.6752	0.7583
2.45685	2.83376	0.82055
2.52827	2.98916	0.80606
2.59969	3.14456	0.79243
2.67111	3.29995	0.77971
2.74253	3.45535	0.76796
2.81394	3.61075	0.7572
2.88536	3.76614	0.74749
2.95678	3.92154	0.73887
3.0282	4.07694	0.73137
3.09962	4.26101	0.73891
3.17104	4.47158	0.76409
3.24246	4.68215	0.79477
3.31388	4.89272	0.83035
3.3853	5.10329	0.87021
3.45672	5.31386	0.91381
3.52814	5.52443	0.96063
3.59956	5.735	1.01023
3.67098	5.94556	1.06221
3.7424	6.14062	1.12111
3.81382	6.33102	1.18558
3.88524	6.52141	1.25382
3.95666	6.7118	1.32524
4.02808	6.90219	1.39935
4.0995	7.09259	1.47576
4.17092	7.28298	1.55411
4.24234	7.47337	1.63414
4.31376	7.66453	1.71441
4.38518	7.89819	1.72868
4.4566	8.13185	1.74312
4.52802	8.36551	1.75772
4.59943	8.59917	1.77247
4.67085	8.83283	1.78738
4.74227	9.06649	1.80244
4.81369	9.30015	1.81764
4.88511	9.53382	1.83298
4.95653	9.76659	1.85162
5.02795	9.99692	1.8792
5.09937	10.2272	1.90712
5.17079	10.4576	1.93536
5.24221	10.6879	1.96391
5.31363	10.9182	1.99274
5.38505	11.1486	2.02186
5.45647	11.3789	2.05125
5.52789	11.6092	2.08089
5.59931	11.8407	2.11516
5.67073	12.0734	2.15375
5.74215	12.306	2.19253
5.81357	12.5387	2.23149
5.88499	12.7713	2.27062
5.95641	13.004	2.30992
6.02783	13.2366	2.34937
6.09925	13.4693	2.38896
6.17067	13.7019	2.4287
6.24209	13.9331	2.46207
6.31351	14.1639	2.49357
6.38492	14.3946	2.52523
6.45634	14.6254	2.55701
6.52776	14.8561	2.58894
6.59918	15.0869	2.62099
6.6706	15.3176	2.65316
6.74202	15.5483	2.68546
6.81344	15.779	2.71787
6.88486	16.0049	2.75027
6.95628	16.2308	2.7828
7.0277	16.4566	2.81545
7.09912	16.6825	2.84822
7.17054	16.9083	2.8811
7.24196	17.1342	2.91409
7.31338	17.3601	2.94719
7.3848	17.5859	2.9804
7.45622	17.8104	3.01279
7.52764	18.0308	3.04274
7.59906	18.2513	3.07278
7.67048	18.4717	3.10291
7.7419	18.6922	3.13314
7.81332	18.9126	3.16344
7.88474	19.1331	3.19384
7.95616	19.3535	3.22431
8.02758	19.574	3.25487
8.09899	19.788	3.28445
8.17041	19.9959	3.31317
8.24183	20.2038	3.34203
8.31325	20.4117	3.37103
8.38467	20.6196	3.40016
8.45609	20.8274	3.42942
8.52751	21.0353	3.45882
8.59893	21.2432	3.48833
8.67035	21.4511	3.51797
8.74177	21.6482	3.54266
8.81319	21.8419	3.5658
8.88461	22.0355	3.58898
8.95603	22.2292	3.61221
9.02745	22.4229	3.63548
9.09887	22.6165	3.6588
9.17029	22.8102	3.68216
9.24171	23.0039	3.70556
9.31313	23.1974	3.72898
9.38455	23.3813	3.75043
9.45597	23.5651	3.77193
9.52739	23.749	3.79348
9.59881	23.9328	3.81509
9.67023	24.1167	3.83674
9.74165	24.3005	3.85845
9.81307	24.4844	3.88021
9.88448	24.6682	3.90202
9.9559	24.8467	3.92165
10.0273	25.0097	3.93492
10.0987	25.1727	3.9482
10.1702	25.3357	3.9615
10.2416	25.4988	3.97482
10.313	25.6618	3.98815
10.3844	25.8248	4.00149
10.4558	25.9878	4.01485
10.5273	26.1508	4.02822
10.5987	26.3001	4.03674
10.6701	26.436	4.04051
10.7415	26.5718	4.04428
10.8129	26.7077	4.04805
10.8844	26.8436	4.05183
10.9558	26.9795	4.0556
11.0272	27.1153	4.05937
11.0986	27.2512	4.06315
11.17	27.3871	4.06693
11.2415	27.4986	4.06269
11.3129	27.6022	4.05588
11.3843	27.7058	4.04909
11.4557	27.8094	4.04232
11.5271	27.9131	4.03557
11.5986	28.0167	4.02884
11.67	28.1203	4.02213
11.7414	28.2239	4.01544
11.8128	28.3274	4.0087
11.8842	28.3942	3.98733
11.9557	28.4611	3.96604
12.0271	28.5279	3.94483
12.0985	28.5947	3.92372
12.1699	28.6616	3.90269
12.2413	28.7284	3.88175
12.3127	28.7952	3.86091
12.3842	28.8621	3.84015
12.4556	28.9203	3.81209
12.527	28.9529	3.76229
12.5984	28.9856	3.71254
12.6699	29.0183	3.66285
12.7413	29.051	3.61322
12.8127	29.0836	3.56366
12.8841	29.1163	3.51416
12.9555	29.149	3.46473
13.0269	29.1817	3.41538
13.0984	29.1984	3.3503
13.1698	29.1993	3.27047
13.2412	29.2002	3.19186
13.3126	29.201	3.11457
13.3841	29.2019	3.03871
13.4555	29.2028	2.96438
13.5269	29.2037	2.89171
13.5983	29.2046	2.82081
13.6697	29.2055	2.75183
13.7411	29.1786	2.66673
13.8126	29.1425	2.58216
13.884	29.1063	2.50544
13.9554	29.0702	2.43732
14.0268	29.0341	2.37854
14.0982	28.998	2.3298
14.1697	28.9618	2.29175
14.2411	28.9257	2.26492
14.3125	28.8896	2.24971
TPU33
Strain(%)	Stress(MPa)	Standard deviation(MPa)
0.06667	0.06667	0.05774
1.8125	1.55868	0.50699
3.0625	3.99167	0.10104
4.3125	6.47396	0.08544
5.5625	9.27049	0.29001
6.8125	12.7135	0.36316
8.0625	16.4496	0.48303
9.3125	20.091	0.51715
10.5625	23.5437	0.5492
11.8125	26.0632	0.37151
13.0625	27.3323	0.20224
14.3125	27.5264	0.14678
15.5625	27.5496	0.15211
16.8125	27.5542	0.16796
18.0625	27.566	0.19849
19.3125	27.567	0.21626
20.5625	27.6278	0.25139
21.8125	27.6611	0.22343
23.0625	27.6528	0.22315
24.3125	27.649	0.22248
25.5625	27.7205	0.25988
26.8125	27.7764	0.2528
28.0625	27.8243	0.24753
29.3125	27.8233	0.22622
30.5625	27.7993	0.22719
31.8125	27.7368	0.21828
33.0625	27.6892	0.2271
34.3125	27.6583	0.22175
35.5625	27.6132	0.21026
36.8125	27.5191	0.22116
38.0625	27.516	0.24404
39.3125	27.5167	0.23874
40.5625	27.4861	0.20661
41.8125	27.459	0.19633
43.0625	27.3851	0.19813
44.3125	27.2785	0.19011
45.5625	27.1865	0.15004
46.8125	27.1285	0.15752
48.0625	27.0382	0.1479
49.3125	26.9521	0.15295
50.5625	26.9031	0.14439
51.8125	26.8629	0.12875
53.0625	26.7993	0.10585
54.3125	26.7486	0.08845
55.5625	26.6587	0.09661
56.8125	26.5326	0.06004
58.0625	26.4108	0.04735
59.3125	26.3372	0.00709
60.5625	26.2476	0.01359
61.8125	26.1271	0.00926
63.0625	26.0458	0.00312
64.3125	25.9934	0.02448
65.5625	25.9441	0.02719
66.8125	25.8785	0.04456
68.0625	25.7733	0.04567
69.3125	25.6653	0.0396
70.5625	25.5538	0.0448
71.8125	25.4538	0.06272
73.0625	25.3823	0.06412
74.3125	25.2587	0.04963
75.5625	25.1635	0.0453
76.8125	25.1326	0.04767
78.0625	25.1021	0.04161
79.3125	25.0781	0.04692
80.5625	25.0042	0.04139
81.8125	24.9236	0.02415
83.0625	24.8285	0.01474
84.3125	24.7458	0.0433
85.5625	24.6865	0.04781
86.8125	24.6125	0.02762
88.0625	24.5472	0.07185
89.3125	24.5194	0.06656
90.5208	24.5396	0.0715
91.75	24.5326	0.08715
93	24.4931	0.09117
94.25	24.4246	0.11615
95.5	24.3358	0.12773
96.75	24.2747	0.13833
98	24.2608	0.15772
99.25	24.1934	0.17472
100.5	24.1448	0.18625
101.75	24.1431	0.20558
TPU50
Strain(%)	Stress(MPa)	Standard deviation(MPa)
0.08333	0.05	0.05
1.8125	2.11997	0.12593
3.0625	4.09375	0.21224
4.3125	6.81372	0.38132
5.5625	10.0637	0.97415
6.8125	14.0427	1.49606
8.0625	16.6698	3.02625
9.3125	21.1852	2.83835
10.5625	24.6804	1.9554
11.8125	26.4976	0.91606
13.0625	26.833	0.886
14.3125	26.7118	0.90365
15.5625	26.6745	0.87952
16.8125	26.6512	0.85493
18.0625	26.6819	0.8389
19.3125	26.679	0.85199
20.5625	26.7118	0.83807
21.8125	26.7347	0.84772
23.0625	26.7651	0.85286
24.3125	26.7726	0.84391
25.5625	26.8351	0.82192
26.8125	26.8806	0.82948
28.0625	26.9611	0.81441
29.3125	27.0063	0.80641
30.5625	27.0214	0.83232
31.8125	26.9802	0.8302
33.0625	27.2611	0.3516
34.3125	27.2618	0.30675
35.5625	27.2795	0.27769
36.8125	27.2302	0.28086
38.0625	27.2799	0.23803
39.3125	27.3517	0.17456
40.5625	27.4153	0.11988
41.8125	27.4715	0.07513
43.0625	27.6135	0.23292
44.3125	27.5979	0.2545
45.5625	27.5976	0.27149
46.8125	27.6153	0.28899
48.0625	27.6361	0.28362
49.3125	27.6562	0.26252
50.5625	27.6861	0.24549
51.8125	27.7573	0.25558
53.0625	27.8007	0.25835
54.3125	27.8469	0.22954
55.5625	27.8246	0.23961
56.8125	27.7996	0.24066
58.0625	27.7663	0.24471
59.3125	27.7326	0.26264
60.5625	27.7163	0.25824
61.8125	27.701	0.26599
63.0625	27.6719	0.2734
64.3125	27.6865	0.31085
65.5625	27.7278	0.33074
66.8125	27.7441	0.34343
68.0625	27.7299	0.36334
69.3125	27.6899	0.36325
70.5625	27.6257	0.38528
71.8125	27.5781	0.38619
73.0625	27.5517	0.41038
74.3125	27.4958	0.42866
75.5625	27.5056	0.42644
76.8125	27.4979	0.42614
78.0625	27.5431	0.4322
79.3125	27.5629	0.44135
80.5625	27.5545	0.45239
81.8125	27.5035	0.46128
83.0625	27.4392	0.47418
84.3125	27.4014	0.49864
85.5625	27.3892	0.51543
86.8125	27.3528	0.51818
88.0625	27.3354	0.52819
89.3125	27.3524	0.5338
90.5208	27.3847	0.54908
91.75	27.4333	0.57487
93	27.4365	0.57863
94.25	27.3997	0.58742
95.5	27.3597	0.59635
96.75	27.3191	0.61879
98	27.3177	0.61845
99.25	27.3035	0.61821
100.5	27.2913	0.61339
101.75	27.2917	0.60128
103.021	27.3351	0.62072
104.312	27.3924	0.62212
105.562	27.4226	0.6053
106.812	27.4139	0.58866
108.062	27.3774	0.5749
109.312	27.3323	0.57722
110.562	27.3399	0.57493
111.812	27.334	0.58417
113.062	27.2965	0.58462
114.312	27.301	0.59297
115.562	27.3278	0.59596
116.812	27.3806	0.59999
118.062	27.4254	0.59395
119.312	27.4181	0.61218
120.562	27.4059	0.61556
121.812	27.3733	0.61518
123.062	27.3687	0.63042
124.312	27.3889	0.62524
125.562	27.3517	0.62825
126.833	27.3733	0.64554
TPU66
Strain(%)	Stress(MPa)	Standard deviation(MPa)
0.05	0.1	0
0.1	0.075	0.03536
1.8125	1.64479	0.26774
3.0625	3.27951	0.33019
4.3125	5.10312	0.11761
5.5625	7.31424	0.40052
6.8125	9.76944	0.58745
8.0625	13.0191	0.66876
9.3125	16.3254	0.73405
10.5625	19.2368	0.71244
11.8125	21.3274	0.70554
13.0625	22.0917	0.66987
14.3125	22.2267	0.51204
15.5625	22.4149	0.48914
16.8125	22.6781	0.48286
18.0625	22.9302	0.48596
19.3125	23.1729	0.50603
20.5625	23.4306	0.4893
21.8125	23.6806	0.49316
23.0625	23.9167	0.49708
24.3125	24.1194	0.49116
25.5625	24.3528	0.49852
26.8125	24.558	0.491
28.0625	24.7861	0.49603
29.3125	24.9733	0.48036
30.5625	25.0889	0.48199
31.8125	25.158	0.47777
33.0625	25.241	0.44569
34.3125	25.3385	0.44973
35.5625	25.4174	0.43468
36.8125	25.4931	0.4192
38.0625	25.5649	0.40708
39.3125	25.6705	0.40492
40.5625	25.7417	0.38571
41.8125	25.8215	0.39752
43.0625	25.8538	0.38101
44.3125	25.8531	0.38507
45.5625	25.8434	0.36818
46.8125	25.8528	0.37389
48.0625	25.8653	0.37974
49.3125	25.8858	0.39001
50.5625	25.9125	0.39824
51.8125	25.9597	0.39738
53.0625	26.0212	0.40664
54.3125	26.0382	0.40628
55.5625	26.0306	0.39223
56.8125	26.0021	0.40148
58.0625	25.9674	0.35754
59.3125	25.9312	0.35633
60.5625	25.9149	0.36904
61.8125	25.8885	0.35257
63.0625	25.8778	0.34761
64.3125	25.883	0.34377
65.5625	25.9306	0.34312
66.8125	25.949	0.35052
68.0625	25.9003	0.34784
69.3125	25.8597	0.35075
70.5625	25.8056	0.37408
71.8125	25.7868	0.37227
73.0625	25.7448	0.35553
74.3125	25.7181	0.35967
75.5625	25.6934	0.35399
76.8125	25.6861	0.36679
78.0625	25.7181	0.36484
79.3125	25.7288	0.38458
80.5625	25.7201	0.37906
81.8125	25.6635	0.38786
83.0625	25.6049	0.39509
84.3125	25.5629	0.39052
85.5625	25.5365	0.39354
86.8125	25.4955	0.38859
88.0625	25.4781	0.38431
89.25	25.9302	0
89.3125	25.2578	0.00663
90.5	25.5056	0.38324
91.75	25.5392	0.38754
93	25.5253	0.39895
94.25	25.4882	0.39372
95.5	25.4618	0.40036
96.75	25.4132	0.39452
98	25.4003	0.37871
99.25	25.3854	0.35889
100.5	25.3611	0.34297
101.75	25.3535	0.32186
103	25.4844	0.39775
103.062	25.1823	0
104.312	25.4379	0.35137
105.562	25.4403	0.35235
106.812	25.4292	0.35842
108.062	25.3865	0.36429
109.312	25.3535	0.34893
110.562	25.3538	0.35506
111.812	25.3354	0.34239
113.062	25.3174	0.33648
114.312	25.3212	0.34138
115.562	25.3559	0.33719
116.812	25.3875	0.33685
118.062	25.4222	0.33218
119.312	25.4302	0.3299
120.562	25.4226	0.35024
121.812	25.3958	0.3466
123.062	25.3927	0.33381
124.312	25.4118	0.329
125.562	25.3917	0.34105
126.812	25.4984	0.40732
126.875	25.2219	0
128.125	25.4608	0.31923
129.375	25.5118	0.31728
130.625	25.5462	0.30393
131.875	25.5719	0.31311
133.125	25.5781	0.32756
134.375	25.5597	0.3085
135.625	25.5406	0.31072
136.875	25.5691	0.31546
138.125	25.5712	0.31485
139.375	25.5778	0.30798
140.625	25.6163	0.33123
141.875	25.6799	0.30956
143.125	25.7424	0.32094
144.375	25.7767	0.31296
145.625	25.8035	0.32208
146.875	25.792	0.31344
148.125	25.8108	0.29925
149.375	25.826	0.30397
150.625	25.8556	0.29284
151.938	25.8618	0.26977
153.188	25.9069	0.26514
154.438	25.9806	0.25662
155.688	26.0556	0.24242
156.938	26.1129	0.25798
158.188	26.1701	0.25236
159.438	26.1705	0.24686
160.688	26.2073	0.2337
161.938	26.249	0.23397
163.188	26.2851	0.23818
164.438	26.3094	0.22062
165.688	26.3524	0.2349
166.938	26.4469	0.22513
168.188	26.5233	0.20525
169.438	26.592	0.24976
170.688	26.6642	0.24076
171.938	26.6938	0.25321
173.188	26.7146	0.25033
174.438	26.7469	0.25711
175.75	26.7826	0.27006
177	26.8188	0.2891
178.25	26.858	0.30471
179.5	26.9354	0.28826
180.75	27.0076	0.30469
182	27.0778	0.32175
183.25	27.1371	0.33466
184.5	27.1691	0.3429
185.75	27.1847	0.35076
187	27.224	0.33866
188.25	27.2924	0.33242
189.5	27.3451	0.30355
190.75	27.3705	0.27875
192	27.4625	0.3032
193.25	27.549	0.32286
194.5	27.6337	0.3415
195.75	27.7163	0.36434
197	27.7504	0.3586
198.25	27.7476	0.36752
199.5	27.9885	0.04272
199.562	27.3771	0
200.812	27.8198	0.34443
202.062	27.874	0.31438
203.312	27.8875	0.32164
204.562	27.9149	0.33702
205.812	27.9708	0.34021
207.062	28.0472	0.3395
208.312	28.1163	0.3366
209.562	28.1438	0.33658
210.812	28.151	0.33021
212.062	28.1573	0.33473
213.312	28.1962	0.31426
214.562	28.2222	0.32907
215.812	28.2413	0.30389
217.062	28.2868	0.3152
218.312	28.3497	0.29928
219.562	28.4177	0.30226
220.812	28.4719	0.33199
222.062	28.4903	0.35957
223.312	28.6406	0.13995
224.625	28.4656	0.39922
TPU75
Strain(%)	Stress(MPa)	Standard deviation(MPa)
0.1	0	0.00535
2.00905	0.65556	0.11036
3.91809	4.60967	0.14245
5.82714	8.28765	0.26322
7.73618	10.6489	0.44472
9.64523	11.7196	0.51056
11.5543	12.3258	0.56056
13.4633	12.7895	0.56406
15.3724	13.1982	0.58469
17.2814	13.5453	0.58872
19.1904	13.8564	0.57767
21.0995	14.1662	0.59147
23.0085	14.4361	0.57317
24.9176	14.6577	0.60591
26.8266	14.8056	0.58971
28.7357	14.9335	0.60014
30.6447	15.0596	0.60979
32.5538	15.1689	0.61729
34.4628	15.2846	0.6044
36.3719	15.3968	0.61473
38.2809	15.4905	0.61128
40.19	15.494	0.61597
42.099	15.5395	0.61988
44.008	15.554	0.62622
45.9171	15.6224	0.62663
47.8261	15.6613	0.63477
49.7352	15.7228	0.61385
51.6442	15.7191	0.60525
53.5533	15.7147	0.62434
55.4623	15.7116	0.61447
57.3714	15.7241	0.59527
59.2804	15.7746	0.59442
61.1895	15.8256	0.61689
63.0985	15.8651	0.59901
65.0075	15.8519	0.60507
66.9166	15.8755	0.59125
68.8256	15.8721	0.59422
70.7347	15.8967	0.58542
72.6437	15.9437	0.59983
74.5528	15.9997	0.58377
76.4618	16.0012	0.58998
78.3709	15.9955	0.58976
80.2799	15.9961	0.58552
82.1889	16.0142	0.58626
84.098	16.0629	0.60277
86.007	16.1223	0.59436
87.9161	16.1826	0.5911
89.8251	16.1883	0.58879
91.7342	16.2095	0.5765
93.6432	16.213	0.5874
95.5523	16.2688	0.59078
97.4613	16.3363	0.60692
99.3704	16.4275	0.60468
101.279	16.4737	0.60106
103.188	16.502	0.60181
105.097	16.5247	0.60881
107.007	16.5265	0.60843
108.916	16.59	0.6328
110.825	16.6945	0.62758
112.734	16.8173	0.64775
114.643	16.8863	0.64599
116.552	16.9175	0.65855
118.461	16.9737	0.65859
120.37	17.0194	0.64985
122.279	17.0687	0.64526
124.188	17.196	0.6576
126.097	17.3122	0.6602
128.006	17.3904	0.66321
129.915	17.414	0.66258
131.824	17.4686	0.67907
133.733	17.5216	0.6686
135.642	17.6172	0.66148
137.551	17.7428	0.68502
139.46	17.8669	0.69381
141.369	17.9106	0.68964
143.278	17.9794	0.69148
145.187	18.0322	0.6937
147.096	18.1167	0.69395
149.006	18.2359	0.69993
150.915	18.3723	0.71249
152.824	18.4725	0.69327
154.733	18.5314	0.70693
156.642	18.5867	0.71286
158.551	18.6354	0.69294
160.46	18.7067	0.68284
162.369	18.8327	0.6749
164.278	18.9721	0.71062
166.187	19.027	0.67873
168.096	19.0512	0.67388
170.005	19.0918	0.67026
171.914	19.1209	0.66041
173.823	19.239	0.64911
175.732	19.3822	0.64557
177.641	19.5054	0.61915
179.55	19.5501	0.60874
181.459	19.5979	0.54153
183.368	19.5552	0.5379
185.277	19.4883	0.58539
187.186	19.4284	0.56797
189.095	19.4437	0.67098
191.005	19.4373	0.76032
192.914	19.3988	0.83457
194.823	19.401	0.86187
196.732	19.3806	0.91562
198.641	19.3971	0.9683
200.55	19.4206	1.0106
202.459	19.4233	1.01579
204.368	19.3351	1.05199
206.277	19.2252	1.01723
208.186	19.1661	0.95869
210.095	19.0659	0.73313
212.004	18.995	0.50972
213.913	19.0107	0.33985
215.822	19.1042	0.30103
217.731	19.1715	0.30204
219.64	19.2287	0.28724
221.549	19.3136	0.32147
223.458	19.4289	0.32824
225.367	19.5866	0.3269
227.276	19.7509	0.34284
229.185	19.8988	0.36704
231.094	19.9572	0.35124
233.004	20.0328	0.35141
234.913	20.1093	0.3427
236.822	20.2093	0.35134
238.731	20.3329	0.37785
240.64	20.4509	0.3962
242.549	20.4852	0.41683
244.458	20.4679	0.41611
246.367	20.4706	0.46496
248.276	20.5154	0.46538
250.185	20.5939	0.49689
252.094	20.711	0.50371
254.003	20.7924	0.5099
255.912	20.8218	0.51388
257.821	20.8482	0.51513
259.73	20.8364	0.50133
261.639	20.9065	0.50541
263.548	20.9866	0.50872
265.457	21.118	0.52987
267.366	21.1857	0.5658
269.275	21.1924	0.62083
271.184	21.2092	0.6433
273.093	21.2239	0.63124
275.003	21.2599	0.66679
276.912	21.3573	0.65145
278.821	21.4935	0.66875
280.73	21.524	0.70673
282.639	21.5286	0.72868
284.548	21.5488	0.74178
286.457	21.5349	0.7594
288.366	21.5639	0.77371
290.275	21.6668	0.77179
292.184	21.7627	0.79104
294.093	21.7645	0.8008
296.002	21.7774	0.78136
297.911	21.8052	0.7904
299.82	21.8127	0.82467
301.729	21.8835	0.8231
303.638	22.0143	0.81672
305.547	22.0762	0.79324
307.456	22.0952	0.81868
309.365	22.095	0.85201
311.274	22.1475	0.88318
313.183	22.2005	0.88661
315.092	22.2931	0.86179
317.002	22.431	0.85203
318.911	22.4631	0.83629
320.82	22.3738	0.77917
322.729	22.268	0.65065
324.638	22.259	0.56885
326.547	22.2862	0.5021
328.456	22.3441	0.39601
330.365	22.3872	0.32632
332.274	22.3713	0.25942
334.183	22.3762	0.23989
336.092	22.4288	0.2484
338.001	22.474	0.26999
339.91	22.5084	0.26333
341.819	22.6236	0.26675
343.728	22.6624	0.26304
345.637	22.6398	0.24838
347.546	22.6144	0.27545
349.455	22.5966	0.30175
351.364	22.6042	0.33033
353.273	22.6015	0.33189
355.182	22.6327	0.34227
357.091	22.6708	0.38771
359	22.665	0.46928
360.91	22.6158	0.55264
362.819	22.5873	0.59199
364.728	22.5722	0.61994
366.637	22.5791	0.65193
368.546	22.5677	0.6866
370.455	22.5237	0.70294
372.364	22.4916	0.74038
374.273	22.4494	0.78052
376.182	22.4215	0.83147
378.091	22.3784	0.87312
380	22.3318	0.91246
TPU
Strain(%)	Stress(MPa)	Standard deviation(MPa)
0.1	0.08333	0.02887
4.9	2.93472	0.32696
8.9	5.24583	0.63646
12.9	6.61458	0.88271
16.9	7.89097	0.95307
20.9	8.98472	1.04972
24.9	10.0382	1.11412
28.9	10.8736	1.13753
32.9	11.4951	1.11723
36.9	12.1257	1.13742
40.9	12.6882	1.21365
44.9	13.1882	1.20469
48.9	13.6	1.23452
52.9	13.8521	1.34008
56.9	14.1396	1.29214
60.9	14.3618	1.33436
64.9	14.641	1.32071
68.9	14.9326	1.31071
72.9	15.1417	1.28864
76.9	15.2958	1.33823
80.9	15.4042	1.32249
84.9	15.5896	1.3419
88.9	15.8271	1.30729
92.9	15.9556	1.30834
96.9	16.1229	1.29814
100.9	16.2424	1.30159
104.9	16.4187	1.33759
108.9	16.6576	1.28202
112.9	16.8167	1.25029
116.9	16.9764	1.22762
120.9	17.1882	1.2135
124.9	17.3326	1.28679
128.9	17.6694	1.24656
132.9	17.9944	1.20668
136.9	18.2056	1.1977
140.9	18.3625	1.19167
144.8	18.5576	1.16982
148.8	18.9194	1.11361
152.8	19.2736	1.10892
156.8	19.5333	1.04748
160.8	19.7694	1.0685
164.8	20.0806	1.00771
168.9	20.4875	1.05507
172.9	20.9736	0.97879
176.9	21.3028	0.97916
180.9	21.6576	0.95048
184.9	22.0437	0.919
188.9	22.4972	0.90426
192.9	23.016	0.89993
196.9	23.3722	0.8906
200.9	23.716	0.89133
205	24.0854	0.85402
209	24.6597	0.85999
213	25.2681	0.85331
217	25.6986	0.82236
221	26.1139	0.83229
225	26.5771	0.84098
229	27.2063	0.92177
233	27.9125	0.91852
237	28.4576	0.9589
241	28.9424	1.01592
245.1	29.466	1.04859
249.1	30.2146	1.09475
253.1	31.0056	1.15784
257.1	31.5813	1.16977
261.1	32.1847	1.14467
265.1	32.7486	1.21861
269.1	33.4424	1.22934
273.1	34.3062	1.27563
277.1	34.8542	1.22618
281.2	35.4778	1.28435
285.2	36.1285	1.31996
289.2	36.9111	1.3254
293.2	37.7687	1.30835
297.2	38.2868	1.20732
301.2	38.7806	1.17803
305.2	39.2458	1.13693
309.2	39.7917	1.01134
313.2	40.5417	0.93592
317.2	41.1583	0.87928
321.3	41.7993	0.9114
325.3	42.3431	0.90948
329.3	42.9007	0.91401
333.3	43.8687	0.91538
337.3	44.5618	0.92897
341.3	45.1542	0.9201
345.3	45.6576	1.02995
349.3	46.1924	1.28242
353.3	47.0139	1.47689
357.3	47.7125	1.39366
361.4	48.1785	1.32969
365.4	48.6535	1.27169
369.4	49.2729	1.25365
373.4	50.2028	1.19824
377.4	51.0187	1.11147
381.4	51.5889	1.00403
385.4	52.1562	1.02124
389.4	52.6736	1.12723
393.4	53.5083	1.11748
397.5	54.2854	1.01394
401.5	54.6694	0.89587
405.5	55.0951	0.94296
409.5	55.4486	0.93543
413.5	56.0139	0.89715
417.5	56.5549	0.90022
421.5	56.7646	0.89222
425.5	57.1118	0.94289
429.5	56.8139	1.63427
433.5	58.0688	1.2286
437.6	58.5115	1.35676
441.6	58.8156	1.53354
445.6	59.0417	1.51144
449.6	59.1417	1.52323
453.6	59.1875	1.47314

## Sheet: Supplementary Figure 6
Supplementary Figure 6b				Supplementary Figure 6c				Supplementary Figure 6d								Supplementary Figure 6e
CPLA									CPLA	TPU25	TPU33	TPU50	TPU66	TPU75
Flexural strain(%)	Flexural stress(MPa)	Standard deviation(MPa)		TPU fraction	Eb(Mpa)	Standard deviation(MPa)		θ	ΔR/R0	ΔR/R0	ΔR/R0	ΔR/R0	ΔR/R0	ΔR/R0		TPU fraction	GF
0	0	0		0	1265.67	40.6735		0	0	0	0	0	0.00269	0		25	3.691
0.03688	0.27852	0.34787		25	995	24.0624		0.89742	0	0	0	0	0.00438	0		33	1.732
0.07376	0.55704	0.69574		33	895	46.8935		1.79917	0	0	0	0.00501	0.00614	0.00198		50	1.096
0.11064	0.83556	1.04361		50	638	22.6053		2.61441	0	0	0	0.01046	0.00784	0.00564		66	2.041
0.14751	1.11738	1.38355		66	557.333	16.1658		3.52423	0	0	0	0.01674	0.00985	0.00989		75	2.867
0.18439	1.51385	1.4501		75	387.667	16.8028		4.43824	0	0	0	0.02205	0.01264	0.01618
0.22127	1.91032	1.52066		100	73.3333	2.3094		5.35636	0	0	0	0.0257	0.01641	0.02352
0.25815	2.30679	1.59469						6.27855	0	0	0.00443	0.02859	0.02119	0.03055
0.29503	2.70966	1.66328						7.11193	0	0	0.01063	0.03088	0.0263	0.03647
0.33191	3.22067	1.59078						8.04166	0	0	0.01506	0.03335	0.03253	0.04243
0.36879	3.73167	1.51931						8.97526	0	0	0.01951	0.03579	0.03988	0.04789
0.40567	4.24268	1.44904						9.91267	0.01693	0	0.02219	0.03807	0.04795	0.05206
0.44254	4.72768	1.41388						10.8538	0.01693	0.00419	0.02576	0.04034	0.05585	0.0553
0.47942	5.18461	1.41648						11.7986	0.01693	0.00699	0.02846	0.04427	0.06346	0.0592
0.5163	5.64154	1.42041						12.652	0.01693	0.00839	0.03115	0.04944	0.06978	0.06359
0.55318	6.09847	1.42565						13.6035	0.01693	0.01119	0.03385	0.05477	0.07596	0.06847
0.59006	6.58315	1.4116						14.5585	0.03394	0.014	0.03655	0.05857	0.08074	0.07277
0.62694	7.0946	1.37963						15.5167	0.03394	0.01681	0.03835	0.06157	0.08246	0.07633
0.66382	7.60605	1.34998						16.4783	0.03394	0.01821	0.03835	0.06421	0.0829	0.07938
0.7007	8.11749	1.3228						17.3463	0.03394	0.01962	0.03925	0.06538	0.08343	0.08143
0.73757	8.59967	1.31871						18.3138	0.03394	0.02243	0.04016	0.06481	0.08365	0.08237
0.77445	9.0566	1.33355						19.2842	0.03394	0.02384	0.04016	0.06344	0.08308	0.08202
0.81133	9.51353	1.34923						20.2575	0.03394	0.02666	0.03836	0.0628	0.08213	0.08227
0.84821	9.97047	1.36571						21.2336	0.03394	0.02949	0.03926	0.0618	0.08162	0.08407
0.88509	10.382	1.36306						22.2123	0.05095	0.03231	0.03836	0.06046	0.0815	0.08676
0.92197	10.7587	1.34548						23.0953	0.05095	0.03514	0.03745	0.05927	0.08063	0.08944
0.95885	11.1353	1.3282						24.0788	0.05095	0.03797	0.03655	0.05829	0.07948	0.0931
0.99573	11.512	1.31124						25.0646	0.05095	0.0408	0.03835	0.05824	0.07907	0.09751
1.0326	11.9559	1.2835						26.0526	0.05095	0.04506	0.03926	0.0589	0.07843	0.10165
1.06948	12.446	1.25112						27.0428	0.06796	0.05074	0.04016	0.06014	0.07815	0.10508
1.10636	12.936	1.22268						28.0349	0.06796	0.05643	0.04016	0.06147	0.07891	0.10846
1.14324	13.4264	1.19797						28.9293	0.06796	0.06357	0.04197	0.0622	0.07961	0.1119
1.18012	13.9299	1.15029						29.9249	0.08504	0.07215	0.04288	0.06235	0.07967	0.11657
1.217	14.4334	1.10668						30.922	0.08504	0.0822	0.04288	0.06184	0.07974	0.12296
1.25388	14.9369	1.06765						31.9206	0.10213	0.09228	0.04469	0.05974	0.08032	0.12895
1.29076	15.4393	1.03202						32.9205	0.10213	0.10384	0.0456	0.05759	0.0813	0.13344
1.32763	15.917	0.96459						33.9217	0.11929	0.11542	0.04651	0.05637	0.08168	0.13692
1.36451	16.3947	0.89901						34.8236	0.11929	0.12559	0.04741	0.05621	0.08194	0.13994
1.40139	16.8725	0.83571						35.8267	0.11929	0.13582	0.04832	0.05681	0.08305	0.14203
1.43827	17.3551	0.77965						36.8305	0.13645	0.14754	0.04923	0.0582	0.08417	0.14289
1.47515	17.8993	0.78067						37.8349	0.13645	0.15784	0.05105	0.06023	0.08478	0.144
1.51203	18.4435	0.78272						38.8399	0.13645	0.16965	0.05288	0.06253	0.08463	0.14692
1.54891	18.9876	0.78578						39.8452	0.15369	0.18298	0.0547	0.06341	0.08508	0.14919
1.58579	19.532	0.78955						40.7501		0.19487	0.05744	0.06375	0.0864	0.1502
1.62266	20.0781	0.79189						41.7557		0.20381	0.06019	0.06501	0.08866	0.15089
1.65954	20.6242	0.79569						42.7611		0.21429	0.06294	0.06719	0.09116	0.15191
1.69642	21.1704	0.80093						43.7663		0.22179	0.06478	0.06981	0.09256	0.15327
1.7333	21.72	0.80449						44.771		0.22932	0.06754	0.07273	0.09434	0.1555
1.77018	22.2929	0.78864						45.6748		0.23839	0.07123	0.07503	0.09702	0.15784
1.80706	22.8658	0.7742						46.6784		0.24747	0.07493	0.07724	0.10014	0.16034
1.84394	23.4387	0.76127						47.681		0.25659	0.07864	0.07815	0.10369	0.16304
1.88082	24.0098	0.74192						48.6826		0.26724	0.08515	0.07789	0.10901	0.16698
1.91769	24.5715	0.68126						49.683		0.27641	0.0898	0.07756	0.1161	0.17104
1.95457	25.1332	0.62191						50.682		0.28407	0.09354	0.07752	0.12383	0.17481
1.99145	25.6948	0.5643						51.5799		0.29329	0.09729	0.07743	0.12848	0.17939
2.02833	26.2255	0.53451						52.5759		0.30099	0.10388	0.07779	0.13234	0.18637
2.06521	26.734	0.52481						53.57		0.30871	0.10766	0.07933	0.13568	0.19419
2.10209	27.2424	0.5168						54.5621		0.31489	0.11238	0.08236	0.13824	0.19986
2.13897	27.7509	0.51055						55.5521		0.32109	0.11807	0.08609	0.14011	0.20297
2.17585	28.289	0.49504						56.5397		0.32886	0.12282	0.08989	0.14222	0.20622
2.21272	28.8461	0.47379						57.4265		0.33666	0.12569	0.0933	0.14477	0.20957
2.2496	29.4031	0.4539						58.4093		0.34448	0.12952	0.09655	0.14847	0.21304
2.28648	29.9602	0.43555						59.3892		0.35388	0.13432	0.09828	0.15263	0.21643
2.32336	30.4963	0.3897						60.3662		0.36172	0.13817	0.09906	0.15615	0.22145
2.36024	31.0206	0.33037						61.3401		0.36801	0.14299	0.0995	0.1607	0.22951
2.39712	31.545	0.27621						62.3107		0.37432	0.14686	0.10038	0.16738	0.23853
2.434	32.0693	0.2309						63.1814		0.38064	0.15074	0.10184	0.17317	0.24551
2.47087	32.5659	0.21769						64.1453		0.38539	0.15365	0.10443	0.17849	0.25324
2.50775	33.0486	0.21776						65.1056		0.39013	0.15657	0.10862	0.18296	0.26135
2.54463	33.5313	0.21984						66.0619		0.3949	0.1595	0.11322	0.18795	0.26887
2.58151	34.014	0.22385						67.0143		0.39967	0.16341	0.11609	0.19298	0.27505
2.61839	34.5141	0.19015						67.9625		0.40446	0.16734	0.1169	0.19666	0.27992
2.65527	35.0218	0.14124						68.8122		0.40924	0.17225	0.11681	0.20081	0.2845
2.69215	35.5295	0.09765						69.7521		0.41563	0.17817	0.11622	0.20811	0.2902
2.72903	36.0242	0.06821						70.6874		0.42043	0.18312	0.11406	0.21577	0.29772
2.7659	36.4237	0.03797						71.618		0.42523	0.19008	0.11234	0.22323	0.30814
2.80278	36.8231	0.00867						72.5438		0.43006	0.19707	0.11348	0.23035	0.32088
2.83966	37.2225	0.02353						73.3727		0.43488	0.20408	0.11609	0.23656	0.3321
2.87654	37.6147	0.05018						74.2889		0.43972	0.2091	0.11911	0.24356	0.34328
2.91342	37.9646	0.06928						75.1999		0.44455	0.21412	0.12186	0.24996	0.35271
2.9503	38.3144	0.0994						76.1056		0.4494	0.21919	0.12542	0.25575	0.36136
2.98718	38.6643	0.13328						77.0058		0.45426	0.22325	0.12837	0.26079	0.36753
3.02406	39.0081	0.16354						77.9005		0.45912	0.22836	0.12929	0.26434	0.37146
3.06093	39.3233	0.1751						78.7009		0.46399	0.2376	0.12993	0.26689	0.37602
3.09781	39.6385	0.19382						79.5847		0.47049	0.24788	0.13142	0.26935	0.38277
3.13469	39.9537	0.21785						80.4627		0.47537	0.25511	0.13273	0.27146	0.3892
3.17157	40.2645	0.2357						81.3347		0.48026	0.26444	0.13402	0.27425	0.39433
3.20845	40.5578	0.21833						82.2006		0.48515	0.27067	0.13535	0.27878	0.39936
3.24533	40.8512	0.2058						82.9748		0.48842	0.27381	0.1365	0.28438	0.40435
3.28221	41.1446	0.19902						83.829		0.4917	0.27696	0.13764	0.29098	0.40957
3.31909	41.4206	0.2042						84.6769		0.49663	0.28011	0.13825	0.29791	0.41412
3.35596	41.6386	0.23599						85.5184		0.50321	0.28221	0.13836	0.30487	0.41874
3.39284	41.8567	0.27423						86.3535		0.51145	0.28537	0.13836	0.31245	0.4238
3.42972	42.0747	0.31661						87.1821		0.51804	0.28854	0.13836	0.32153	0.42914
3.4666	42.2857	0.35708						87.9221		0.52796	0.29172	0.13836	0.32982	0.4339
3.50348	42.4762	0.38881						88.7381		0.53569	0.2949	0.13836	0.339	0.43929
3.54036	42.6667	0.42525						89.5474		0.54953	0.30021	0.13836	0.34831	0.44481
3.57724	42.8572	0.46528
3.61412	43.0435	0.46775
3.65099	43.2279	0.45222
3.68787	43.4123	0.43693
3.72475	43.5966	0.4219
3.76163	43.7676	0.41659
3.79851	43.9331	0.41567
3.83539	44.0986	0.41539
3.87227	44.2641	0.41576
3.90915	44.4091	0.402
3.94602	44.5469	0.38324
3.9829	44.6847	0.36458
4.01978	44.8224	0.34604
4.05666	44.9427	0.33023
4.09354	45.0577	0.31532
4.13042	45.1726	0.30057
4.1673	45.2876	0.286
4.20418	45.3844	0.25638
4.24105	45.4766	0.22359
4.27793	45.5688	0.19198
4.31481	45.661	0.16224
4.35169	45.7589	0.13587
4.38857	45.858	0.13092
4.42545	45.9571	0.15072
4.46233	46.0552	0.17859
4.49921	46.1504	0.18388
4.53608	46.2455	0.18936
4.57296	46.3407	0.19499
4.60984	46.4282	0.2004
4.64672	46.4956	0.21729
4.6836	46.563	0.25003
4.72048	46.6303	0.29337
4.75736	46.6999	0.33397
4.79423	46.7742	0.35526
4.83111	46.8485	0.37686
4.86799	46.9229	0.3987
4.90487	46.9764	0.42097
4.94175	46.9883	0.44692
4.97863	47.0002	0.47705
5.01551	47.0121	0.51064
5.05239	47.0079	0.54761
5.08926	46.9752	0.5869
5.12614	46.9425	0.62679
5.16302	46.9097	0.66716
5.1999	46.8966	0.70369
5.23678	46.9142	0.73401
5.27366	46.9319	0.76478
5.31054	46.9495	0.79596
5.34742	46.8979	0.78008
5.38429	46.8305	0.75453
5.42117	46.7631	0.73032
5.45805	46.6957	0.70759
5.49493	46.6575	0.71054
5.53181	46.6248	0.71813
5.56869	46.5921	0.72573
5.60557	46.5594	0.73333
5.64245	46.5672	0.75713
5.67932	46.5811	0.78345
5.7162	46.5949	0.80985
5.75308	46.6088	0.83633
5.78996	46.5541	0.84809
5.82684	46.4917	0.8589
5.86372	46.4293	0.87042
5.9006	46.3668	0.88264
5.93748	46.2722	0.8492
5.97435	46.1751	0.8177
6.01123	46.078	0.79269
6.04811	45.9808	0.77481
6.08499	45.9459	0.73186
6.12187	45.914	0.6913
6.15875	45.882	0.6553
6.19563	45.8547	0.64558
6.23251	45.8349	0.67192
6.26938	45.815	0.69829
6.30626	45.7952	0.7247
6.34314	45.7714	0.75052
6.38002	45.7416	0.77731
6.4169	45.7119	0.80652
6.45378	45.6822	0.83789
6.49066	45.6438	0.84614
6.52754	45.5942	0.82239
6.56441	45.5447	0.79865
6.60129	45.4951	0.77492
6.63817	45.0233	1.48516
6.67505	44.0618	3.11999
6.71193	43.1004	4.77055
6.74881	42.139	6.42474
TPU25
Flexural strain(%)	Flexural stress(MPa)	Standard deviation(MPa)
0	0.3189	0.55235
0.07302	0.91356	0.83657
0.14604	1.50821	1.12452
0.21906	2.06386	1.12983
0.29209	2.61927	1.13991
0.36511	3.32181	1.16283
0.43813	4.01366	1.17895
0.51115	4.64953	1.12982
0.58417	5.29994	1.08663
0.65719	6.01824	1.02622
0.73021	6.73721	0.95925
0.80323	7.45944	0.78901
0.87626	8.1765	0.66675
0.94928	8.86733	0.73453
1.0223	9.58445	0.78723
1.09532	10.4414	0.76445
1.16834	11.289	0.742
1.24136	12.1191	0.69484
1.31438	12.9527	0.64388
1.38741	13.7927	0.58164
1.46043	14.6153	0.56773
1.53345	15.4042	0.64814
1.60647	16.2214	0.67734
1.67949	17.0948	0.6041
1.75251	17.9397	0.55466
1.82553	18.7267	0.54792
1.89856	19.537	0.53311
1.97158	20.3962	0.50394
2.0446	21.1896	0.49631
2.11762	21.9216	0.50821
2.19064	22.6486	0.52506
2.26366	23.3709	0.545
2.33668	24.0356	0.52843
2.4097	24.644	0.47605
2.48273	25.3024	0.47381
2.55575	26.0108	0.52131
2.62877	26.7194	0.53196
2.70179	27.4281	0.51266
2.77481	28.0247	0.50464
2.84783	28.5703	0.50069
2.92085	29.136	0.52674
2.99388	29.711	0.56594
3.0669	30.2688	0.59822
3.13992	30.8183	0.63162
3.21294	31.3442	0.64709
3.28596	31.8584	0.6523
3.35898	32.3387	0.69557
3.432	32.8019	0.76027
3.50503	33.2602	0.82238
3.57805	33.7159	0.88886
3.65107	34.0509	0.87007
3.72409	34.365	0.84098
3.79711	34.7072	0.91909
3.87013	35.0546	1.01648
3.94315	35.3986	1.01634
4.01617	35.7421	0.99839
4.0892	36.0315	0.99834
4.16222	36.3102	1.01402
4.23524	36.61	1.0144
4.30826	36.9142	1.01106
4.38128	37.205	1.02682
4.4543	37.4924	1.04889
4.52732	37.7534	1.10642
4.60035	38.0136	1.16609
4.67337	38.1882	1.17244
4.74639	38.3628	1.17884
4.81941	38.5159	1.18918
4.89243	38.669	1.19989
4.96545	38.7848	1.20794
5.03847	38.9006	1.21711
5.11149	38.9444	1.16231
5.18452	38.9876	1.10742
5.25754	38.9667	1.18605
5.33056	38.9563	1.23488
5.40358	38.9975	1.13764
5.4766	39.0274	1.07123
5.54962	39.0038	1.15082
5.62264	38.9763	1.21494
5.69567	38.9292	1.20282
5.76869	38.8866	1.18384
5.84171	38.867	1.12985
5.91473	38.855	1.08585
5.98775	38.8844	1.07718
6.06077	38.9085	1.07468
6.13379	38.9019	1.10327
6.20682	38.8916	1.11846
6.27984	38.8739	1.10843
6.35286	38.8702	1.09855
6.42588	38.8937	1.08575
6.4989	38.9075	1.09923
6.57192	38.9016	1.16367
6.64494	38.8656	1.19587
6.71796	38.7675	1.16077
6.79099	38.7134	1.13296
6.86401	38.7526	1.1192
6.93703	38.7575	1.07686
7.01005	38.73	1.00811
7.08307	38.7395	1.03095
7.15609	38.7846	1.14205
7.22911	38.8061	1.17768
7.30214	38.8041	1.13832
7.37516	38.8451	1.08754
7.44818	38.9295	1.02672
7.5212	38.984	1.04065
7.59422	39.0076	1.13052
7.66724	39.0324	1.18253
7.74026	39.0585	1.19471
7.81329	39.0723	1.17489
7.88631	39.0801	1.13979
7.95933	39.1329	1.11529
8.03235	39.2075	1.10597
8.10537	39.1328	1.16017
8.17839	38.9836	1.24204
8.25141	38.8747	1.24849
8.32443	38.7863	1.21647
8.39746	38.6942	1.20566
8.47048	38.6	1.20684
8.5435	38.516	1.22076
8.61652	38.4375	1.24319
8.68954	38.3507	1.20341
8.76256	38.2624	1.15205
8.83558	38.1395	1.11033
8.90861	38.01	1.07157
8.98163	37.9311	1.10934
9.05465	37.8624	1.16243
9.12767	37.8407	1.15959
9.20069	37.8289	1.15017
9.27371	37.7447	1.15627
9.34673	37.6446	1.1671
9.41976	37.6224	1.16993
9.49278	37.6178	1.17381
9.5658	37.5766	1.18068
9.63882	37.5351	1.1881
9.71184	37.3919	1.18237
9.78486	37.2486	1.17665
9.85788	37.2656	1.2379
9.9309	37.2833	1.29947
10.0039	37.2893	1.21051
TPU33
Flexural strain(%)	Flexural stress(MPa)	Standard deviation(MPa)
0	0	0
0.07302	1.02054	0.11795
0.14604	2.04107	0.2359
0.21906	2.61295	0.29182
0.29209	3.18209	0.34789
0.36511	3.82664	0.40856
0.43813	4.45603	0.47134
0.51115	5.0134	0.53758
0.58417	5.57561	0.6034
0.65719	6.16046	0.67208
0.73021	6.74831	0.73683
0.80323	7.35082	0.74244
0.87626	7.94753	0.75142
0.94928	8.51471	0.76797
1.0223	9.09463	0.78606
1.09532	9.74227	0.80107
1.16834	10.4169	0.81671
1.24136	11.1411	0.83179
1.31438	11.853	0.84964
1.38741	12.5419	0.87379
1.46043	13.2214	0.89448
1.53345	13.8828	0.9042
1.60647	14.5508	0.93429
1.67949	15.2318	1.00103
1.75251	15.8915	1.08426
1.82553	16.5077	1.21066
1.89856	17.1517	1.27723
1.97158	17.8539	1.1973
2.0446	18.5268	1.17208
2.11762	19.1725	1.19799
2.19064	19.8403	1.19459
2.26366	20.5291	1.16636
2.33668	21.1645	1.14303
2.4097	21.7473	1.12482
2.48273	22.3381	1.09789
2.55575	22.9366	1.06756
2.62877	23.5616	1.03298
2.70179	24.2136	0.98484
2.77481	24.7088	0.98878
2.84783	25.1327	1.02311
2.92085	25.5245	0.94703
2.99388	25.9013	0.82135
3.0669	26.3192	0.77973
3.13992	26.7569	0.77872
3.21294	27.1249	0.76178
3.28596	27.4585	0.7375
3.35898	27.7981	0.71875
3.432	28.1407	0.70701
3.50503	28.4338	0.70206
3.57805	28.6938	0.70175
3.65107	28.9362	0.68794
3.72409	29.1757	0.67165
3.79711	29.3487	0.54911
3.87013	29.5096	0.40811
3.94315	29.7233	0.42385
4.01617	29.947	0.4698
4.0892	30.143	0.50514
4.16222	30.3333	0.54248
4.23524	30.5798	0.54275
4.30826	30.8368	0.53402
4.38128	30.9831	0.48782
4.4543	31.1169	0.44774
4.52732	31.2837	0.47453
4.60035	31.4502	0.5005
4.67337	31.5836	0.40918
4.74639	31.7168	0.3185
4.81941	31.7875	0.3653
4.89243	31.8581	0.41318
4.96545	31.9016	0.44131
5.03847	31.9487	0.48095
5.11149	31.9648	0.48536
5.18452	31.971	0.48366
5.25754	31.9887	0.45097
5.33056	31.9972	0.44787
5.40358	31.9599	0.50382
5.4766	31.9425	0.54618
5.54962	32.019	0.52157
5.62264	32.0777	0.50173
5.69567	32.0483	0.5045
5.76869	32.0196	0.50676
5.84171	31.9947	0.51051
5.91473	31.9883	0.51296
5.98775	32.0217	0.46079
6.06077	32.0416	0.42633
6.13379	32.0117	0.49578
6.20682	31.9644	0.55085
6.27984	31.8839	0.581
6.35286	31.8487	0.59917
6.42588	31.9017	0.5898
6.4989	31.9459	0.58295
6.57192	31.9728	0.58266
6.64494	31.9741	0.59235
6.71796	31.9623	0.62043
6.79099	31.9543	0.66903
6.86401	31.932	0.75629
6.93703	31.9425	0.76347
7.01005	31.9837	0.69409
7.08307	32.0269	0.67833
7.15609	32.0721	0.71469
7.22911	32.105	0.72753
7.30214	32.126	0.72443
7.37516	32.139	0.72796
7.44818	32.1272	0.74123
7.5212	32.1374	0.72571
7.59422	32.1728	0.67686
7.66724	32.2041	0.62742
7.74026	32.2344	0.57748
7.81329	32.2334	0.60089
7.88631	32.2177	0.6602
7.95933	32.1979	0.684
8.03235	32.1761	0.69167
8.10537	32.1409	0.70142
8.17839	32.0977	0.71213
8.25141	32.0436	0.66361
8.32443	31.9828	0.58531
8.39746	31.8637	0.61223
8.47048	31.7224	0.69213
8.5435	31.6733	0.64391
8.61652	31.663	0.53028
8.68954	31.6631	0.59192
8.76256	31.665	0.6858
8.83558	31.5662	0.6978
8.90861	31.4516	0.71107
8.98163	31.4569	0.67221
9.05465	31.4622	0.6528
9.12767	31.4534	0.61773
9.20069	31.4448	0.57828
9.27371	31.4318	0.61176
9.34673	31.4261	0.66042
9.41976	31.3429	0.63533
9.49278	31.24	0.59906
9.5658	31.2149	0.57005
9.63882	31.1799	0.55128
9.71184	31.1799	0.49347
9.78486	31.1923	0.44164
9.85788	31.2023	0.46705
9.9309	31.2087	0.50751
10.0039	31.2631	0.48028
TPU50
Flexural strain(%)	Flexural stress(MPa)	Standard deviation(MPa)
0	0	0
0.07302	0.75166	0.24534
0.14604	1.50333	0.49067
0.21906	1.88241	0.43416
0.29209	2.25922	0.38226
0.36511	2.73125	0.24099
0.43813	3.19868	0.15077
0.51115	3.64026	0.08958
0.58417	4.07941	0.08931
0.65719	4.50725	0.17748
0.73021	4.93108	0.24284
0.80323	5.33537	0.20428
0.87626	5.7274	0.19099
0.94928	6.05712	0.22547
1.0223	6.41057	0.28177
1.09532	6.89031	0.46222
1.16834	7.38498	0.59571
1.24136	7.90702	0.63226
1.31438	8.36509	0.66631
1.38741	8.70265	0.69553
1.46043	9.09906	0.74304
1.53345	9.60933	0.82783
1.60647	10.1452	0.88388
1.67949	10.732	0.87522
1.75251	11.2904	0.85102
1.82553	11.7909	0.79492
1.89856	12.3318	0.73378
1.97158	12.9576	0.66223
2.0446	13.5166	0.63812
2.11762	14.0131	0.65882
2.19064	14.4906	0.65134
2.26366	14.9499	0.6163
2.33668	15.4051	0.59815
2.4097	15.8565	0.59735
2.48273	16.305	0.58002
2.55575	16.7505	0.54989
2.62877	17.2	0.52345
2.70179	17.6535	0.49706
2.77481	18.0152	0.51183
2.84783	18.3351	0.5453
2.92085	18.7005	0.53649
2.99388	19.0871	0.50769
3.0669	19.4088	0.5044
3.13992	19.6992	0.51336
3.21294	19.9884	0.49859
3.28596	20.2769	0.47312
3.35898	20.5641	0.44097
3.432	20.8506	0.40531
3.50503	21.0964	0.39506
3.57805	21.321	0.40162
3.65107	21.5332	0.40558
3.72409	21.7432	0.41225
3.79711	21.9532	0.38394
3.87013	22.1632	0.35449
3.94315	22.3139	0.35692
4.01617	22.4532	0.36661
4.0892	22.6253	0.33415
4.16222	22.8039	0.30543
4.23524	22.9857	0.30834
4.30826	23.1682	0.32313
4.38128	23.3387	0.3076
4.4543	23.5056	0.28736
4.52732	23.6096	0.33216
4.60035	23.7142	0.37671
4.67337	23.8732	0.3223
4.74639	24.0319	0.27321
4.81941	24.1261	0.32223
4.89243	24.2203	0.37345
4.96545	24.2753	0.3784
5.03847	24.3303	0.38395
5.11149	24.3813	0.35975
5.18452	24.4323	0.33531
5.25754	24.5148	0.39406
5.33056	24.5798	0.45748
5.40358	24.5641	0.50036
5.4766	24.5666	0.51591
5.54962	24.6549	0.40119
5.62264	24.728	0.32179
5.69567	24.7261	0.40435
5.76869	24.7225	0.45585
5.84171	24.7107	0.33537
5.91473	24.7002	0.24425
5.98775	24.6962	0.29325
6.06077	24.7057	0.33983
6.13379	24.7907	0.37671
6.20682	24.8492	0.39177
6.27984	24.857	0.35529
6.35286	24.8775	0.33027
6.42588	24.9226	0.3295
6.4989	24.9456	0.32602
6.57192	24.924	0.3113
6.64494	24.93	0.30945
6.71796	24.9928	0.33392
6.79099	25.0354	0.35255
6.86401	25.0354	0.36122
6.93703	25.0172	0.32052
7.01005	24.9819	0.23523
7.08307	25.0085	0.21506
7.15609	25.0949	0.24882
7.22911	25.1565	0.25972
7.30214	25.1938	0.25403
7.37516	25.2194	0.26173
7.44818	25.2332	0.27778
7.5212	25.2344	0.27678
7.59422	25.2226	0.25682
7.66724	25.2335	0.22863
7.74026	25.2683	0.19221
7.81329	25.2809	0.23985
7.88631	25.2828	0.32813
7.95933	25.294	0.32496
8.03235	25.3097	0.27764
8.10537	25.3084	0.30579
8.17839	25.2986	0.37275
8.25141	25.2524	0.41441
8.32443	25.1877	0.44356
8.39746	25.1718	0.45886
8.47048	25.1816	0.46709
8.5435	25.1256	0.47902
8.61652	25.034	0.49326
8.68954	25.0131	0.47251
8.76256	25.0052	0.45626
8.83558	24.9809	0.44329
8.90861	24.9534	0.45295
8.98163	24.877	0.41308
9.05465	24.7906	0.3604
9.12767	24.7756	0.30614
9.20069	24.7756	0.25464
9.27371	24.7708	0.25774
9.34673	24.7649	0.27291
9.41976	24.7407	0.26358
9.49278	24.7125	0.25366
9.5658	24.7007	0.28536
9.63882	24.6888	0.3171
9.71184	24.5887	0.26555
9.78486	24.4886	0.22465
9.85788	24.5273	0.20406
9.9309	24.5665	0.18356
10.0039	24.5475	0.15408
TPU66
Flexural strain(%)	Flexural stress(MPa)	Standard deviation(MPa)
0	0	0
0.07302	0.52204	0.45214
0.14604	1.04409	0.90428
0.21906	1.55052	0.69945
0.29209	2.05687	0.49293
0.36511	2.49169	0.50842
0.43813	2.91593	0.53085
0.51115	3.29666	0.56677
0.58417	3.67671	0.59237
0.65719	4.05352	0.55577
0.73021	4.43101	0.53857
0.80323	4.81174	0.56137
0.87626	5.177	0.56953
0.94928	5.46354	0.50097
1.0223	5.76995	0.44774
1.09532	6.18209	0.44296
1.16834	6.61085	0.43692
1.24136	7.07009	0.42637
1.31438	7.46536	0.42545
1.38741	7.74012	0.44283
1.46043	8.06102	0.44401
1.53345	8.47119	0.41086
1.60647	8.89319	0.36962
1.67949	9.3387	0.313
1.75251	9.75518	0.29533
1.82553	10.1124	0.35361
1.89856	10.5021	0.39511
1.97158	10.96	0.40102
2.0446	11.4328	0.41321
2.11762	11.9195	0.43142
2.19064	12.335	0.41329
2.26366	12.6824	0.3808
2.33668	13.0367	0.35044
2.4097	13.3978	0.30116
2.48273	13.7687	0.26687
2.55575	14.1495	0.24513
2.62877	14.5392	0.19407
2.70179	14.9383	0.12064
2.77481	15.2708	0.10862
2.84783	15.573	0.12348
2.92085	15.8338	0.12991
2.99388	16.0752	0.14938
3.0669	16.3139	0.11805
3.13992	16.5514	0.05859
3.21294	16.7692	0.02847
3.28596	16.9772	0.01088
3.35898	17.2217	0.05198
3.432	17.4847	0.13512
3.50503	17.6622	0.1738
3.57805	17.7952	0.18994
3.65107	17.9855	0.19537
3.72409	18.1857	0.2009
3.79711	18.3112	0.19296
3.87013	18.423	0.18247
3.94315	18.5728	0.13488
4.01617	18.7298	0.09678
4.0892	18.823	0.13181
4.16222	18.9034	0.1775
4.23524	19.0327	0.14509
4.30826	19.172	0.15693
4.38128	19.3294	0.1694
4.4543	19.4907	0.17346
4.52732	19.6477	0.14535
4.60035	19.8047	0.12925
4.67337	19.9617	0.11061
4.74639	20.1186	0.12114
4.81941	20.2403	0.10435
4.89243	20.362	0.09376
4.96545	20.4268	0.09371
5.03847	20.4916	0.10616
5.11149	20.644	0.07732
5.18452	20.797	0.09323
5.25754	20.8186	0.11576
5.33056	20.8449	0.12574
5.40358	20.9018	0.08261
5.4766	20.9591	0.06368
5.54962	21.018	0.09476
5.62264	21.0649	0.12354
5.69567	21.0532	0.14685
5.76869	21.0455	0.16846
5.84171	21.0593	0.16614
5.91473	21.0675	0.19732
5.98775	21.0459	0.24383
6.06077	21.0377	0.28621
6.13379	21.1053	0.30415
6.20682	21.1442	0.30248
6.27984	21.1285	0.26306
6.35286	21.1347	0.25171
6.42588	21.1838	0.29537
6.4989	21.2159	0.33949
6.57192	21.2139	0.38385
6.64494	21.2273	0.4221
6.71796	21.2725	0.44821
6.79099	21.3059	0.46467
6.86401	21.3147	0.46527
6.93703	21.2956	0.46244
7.01005	21.2505	0.45483
7.08307	21.2623	0.46905
7.15609	21.329	0.49866
7.22911	21.3731	0.48239
7.30214	21.3946	0.42121
7.37516	21.4338	0.4289
7.44818	21.4907	0.50573
7.5212	21.5361	0.54761
7.59422	21.5694	0.55325
7.66724	21.6088	0.52275
7.74026	21.6546	0.45385
7.81329	21.6986	0.40345
7.88631	21.7418	0.36421
7.95933	21.7916	0.37266
8.03235	21.8446	0.40342
8.10537	21.8124	0.38597
8.17839	21.7379	0.34867
8.25141	21.7217	0.28852
8.32443	21.7354	0.21457
8.39746	21.7685	0.2179
8.47048	21.8116	0.27032
8.5435	21.79	0.31861
8.61652	21.7333	0.36497
8.68954	21.6797	0.42315
8.76256	21.6267	0.48371
8.83558	21.6132	0.49165
8.90861	21.6073	0.4894
8.98163	21.5263	0.53778
9.05465	21.4302	0.59668
9.12767	21.3599	0.56104
9.20069	21.2951	0.50625
9.27371	21.2336	0.46271
9.34673	21.1728	0.44928
9.41976	21.1614	0.49854
9.49278	21.1616	0.55921
9.5658	21.1832	0.54939
9.63882	21.2046	0.53994
9.71184	21.132	0.51014
9.78486	21.0593	0.48435
9.85788	21.0669	0.52161
9.9309	21.0747	0.56794
10.0039	21.0787	0.56434
TPU75
Flexural strain(%)	Flexural stress(MPa)	Standard deviation(MPa)
0	0	0
0.07302	0.29242	0.33318
0.14604	0.58485	0.66636
0.21906	1.01577	0.68818
0.29209	1.44753	0.88772
0.36511	1.92669	0.60688
0.43813	2.36187	0.4033
0.51115	2.59738	0.4455
0.58417	2.84223	0.47887
0.65719	3.13073	0.46092
0.73021	3.41288	0.45045
0.80323	3.66408	0.44906
0.87626	3.90433	0.44466
0.94928	4.08881	0.39625
1.0223	4.29931	0.36778
1.09532	4.64821	0.42331
1.16834	4.99727	0.44895
1.24136	5.34661	0.41358
1.31438	5.64694	0.41239
1.38741	5.85498	0.47692
1.46043	6.09912	0.50378
1.53345	6.41313	0.4591
1.60647	6.72845	0.45525
1.67949	7.04639	0.52158
1.75251	7.36433	0.5699
1.82553	7.68226	0.58334
1.89856	7.98135	0.58975
1.97158	8.24084	0.57893
2.0446	8.46865	0.57684
2.11762	8.66687	0.59137
2.19064	8.94734	0.60693
2.26366	9.30649	0.6202
2.33668	9.58833	0.61908
2.4097	9.7944	0.59823
2.48273	10.0534	0.59819
2.55575	10.3654	0.61904
2.62877	10.6451	0.59392
2.70179	10.8915	0.52209
2.77481	11.0832	0.47341
2.84783	11.25	0.44011
2.92085	11.461	0.48771
2.99388	11.6926	0.59361
3.0669	11.9122	0.61203
3.13992	12.1261	0.58289
3.21294	12.3216	0.52389
3.28596	12.5081	0.45008
3.35898	12.6841	0.42568
3.432	12.8549	0.42714
3.50503	13.0237	0.44092
3.57805	13.1916	0.47526
3.65107	13.3102	0.41907
3.72409	13.4201	0.34566
3.79711	13.5565	0.32558
3.87013	13.6978	0.31531
3.94315	13.849	0.27306
4.01617	14.0021	0.23258
4.0892	14.1715	0.254
4.16222	14.3442	0.29901
4.23524	14.5056	0.26532
4.30826	14.6646	0.21406
4.38128	14.8112	0.20458
4.4543	14.9542	0.20524
4.52732	15.0405	0.23504
4.60035	15.1283	0.2791
4.67337	15.3619	0.33108
4.74639	15.5948	0.38438
4.81941	15.6851	0.33081
4.89243	15.7754	0.27769
4.96545	15.8618	0.31934
5.03847	15.9481	0.36184
5.11149	16.0987	0.33144
5.18452	16.2498	0.3098
5.25754	16.3315	0.28741
5.33056	16.4047	0.27156
5.40358	16.444	0.26367
5.4766	16.4867	0.26025
5.54962	16.5455	0.28082
5.62264	16.5955	0.29945
5.69567	16.6014	0.28063
5.76869	16.6092	0.26888
5.84171	16.6268	0.28713
5.91473	16.6414	0.29535
5.98775	16.6395	0.26832
6.06077	16.643	0.27688
6.13379	16.6779	0.27576
6.20682	16.7042	0.30306
6.27984	16.714	0.38528
6.35286	16.7464	0.42866
6.42588	16.8229	0.39783
6.4989	16.8858	0.37981
6.57192	16.9211	0.37802
6.64494	16.9519	0.3512
6.71796	16.9735	0.2819
6.79099	16.9882	0.2348
6.86401	16.9882	0.20836
6.93703	17.0125	0.19092
7.01005	17.0596	0.16793
7.08307	17.1096	0.18387
7.15609	17.1626	0.23507
7.22911	17.186	0.263
7.30214	17.1801	0.25289
7.37516	17.2103	0.24525
7.44818	17.277	0.23951
7.5212	17.3573	0.26453
7.59422	17.4515	0.32168
7.66724	17.5423	0.34955
7.74026	17.6295	0.34607
7.81329	17.6428	0.34471
7.88631	17.6212	0.34523
7.95933	17.6948	0.32589
8.03235	17.8145	0.30061
8.10537	17.8635	0.28272
8.17839	17.8772	0.28087
8.25141	17.8741	0.25674
8.32443	17.8623	0.22338
8.39746	17.8956	0.19707
8.47048	17.9525	0.16989
8.5435	17.9116	0.17497
8.61652	17.8178	0.19935
8.68954	17.8131	0.14401
8.76256	17.8249	0.08518
8.83558	17.7972	0.11281
8.90861	17.7618	0.2048
8.98163	17.7167	0.25052
9.05465	17.6696	0.28544
9.12767	17.6922	0.2781
9.20069	17.7295	0.262
9.27371	17.6494	0.28771
9.34673	17.5434	0.33571
9.41976	17.591	0.35876
9.49278	17.673	0.37884
9.5658	17.6436	0.36648
9.63882	17.6142	0.35444
9.71184	17.6201	0.37891
9.78486	17.626	0.4043
9.85788	17.6827	0.43663
9.9309	17.7396	0.469
10.0039	17.7207	0.45207
TPU
Flexural strain(%)	Flexural stress(MPa)	Standard deviation(MPa)
0	0	0
0.07302	0.16397	0.08377
0.14604	0.32793	0.16753
0.21906	0.64582	0.15042
0.29209	0.96465	0.13635
0.36511	1.10853	0.04909
0.43813	1.25377	0.05684
0.51115	1.4147	0.02811
0.58417	1.52578	0.04565
0.65719	1.4041	0.0139
0.73021	1.30816	0.01824
0.80323	1.3376	0.02565
0.87626	1.37575	0.03329
0.94928	1.45818	0.02134
1.0223	1.52618	0.02025
1.09532	1.51746	0.01382
1.16834	1.54297	0.0352
1.24136	1.63129	0.08962
1.31438	1.72505	0.12074
1.38741	1.82906	0.0903
1.46043	1.88961	0.08207
1.53345	1.86606	0.12143
1.60647	1.86747	0.13756
1.67949	1.9185	0.10202
1.75251	1.97533	0.07982
1.82553	2.04402	0.07765
1.89856	2.11095	0.07558
1.97158	2.17419	0.08893
2.0446	2.23517	0.08608
2.11762	2.29405	0.06785
2.19064	2.32183	0.05282
2.26366	2.31987	0.06586
2.33668	2.33277	0.09294
2.4097	2.36025	0.09131
2.48273	2.37206	0.10725
2.55575	2.36813	0.14455
2.62877	2.41989	0.14292
2.70179	2.52892	0.10234
2.77481	2.60482	0.09701
2.84783	2.66566	0.14705
2.92085	2.68103	0.13636
2.99388	2.67514	0.1062
3.0669	2.75276	0.09547
3.13992	2.87051	0.08412
3.21294	2.91208	0.07647
3.28596	2.916	0.07197
3.35898	2.94206	0.05983
3.432	2.97935	0.04725
3.50503	3.00073	0.0578
3.57805	3.01381	0.11168
3.65107	3.05921	0.12241
3.72409	3.11024	0.13822
3.79711	3.15463	0.12236
3.87013	3.1978	0.10142
3.94315	3.25746	0.07419
4.01617	3.32026	0.10679
4.0892	3.37488	0.08189
4.16222	3.42787	0.08351
4.23524	3.46624	0.09592
4.30826	3.50157	0.10621
4.38128	3.55804	0.0884
4.4543	3.61877	0.06546
4.52732	3.65999	0.0946
4.60035	3.7014	0.12707
4.67337	3.76224	0.09647
4.74639	3.82313	0.07127
4.81941	3.89574	0.09233
4.89243	3.96836	0.11628
4.96545	3.92737	0.1227
5.03847	3.88616	0.1778
5.11149	4.01972	0.203
5.18452	4.14819	0.23383
5.25754	4.13026	0.17743
5.33056	4.12515	0.12629
5.40358	4.18599	0.10584
5.4766	4.23382	0.09167
5.54962	4.22009	0.10009
5.62264	4.21263	0.10437
5.69567	4.23618	0.09982
5.76869	4.2661	0.10905
5.84171	4.3289	0.09176
5.91473	4.39576	0.09113
5.98775	4.48451	0.1523
6.06077	4.56704	0.18475
6.13379	4.63595	0.16378
6.20682	4.66419	0.14545
6.27984	4.61512	0.13228
6.35286	4.59863	0.13367
6.42588	4.64573	0.15928
6.4989	4.68239	0.17387
6.57192	4.69809	0.17027
6.64494	4.71892	0.15996
6.71796	4.75032	0.1327
6.79099	4.79123	0.12355
6.86401	4.85228	0.16532
6.93703	4.87683	0.1911
7.01005	4.86702	0.19356
7.08307	4.89717	0.21617
7.15609	4.96586	0.24185
7.22911	5.05035	0.21648
7.30214	5.15044	0.15442
7.37516	5.17738	0.13208
7.44818	5.13028	0.15815
7.5212	5.15062	0.17316
7.59422	5.2409	0.17238
7.66724	5.30643	0.16311
7.74026	5.34569	0.14869
7.81329	5.40894	0.18977
7.88631	5.48352	0.24286
7.95933	5.51316	0.22889
8.03235	5.52101	0.18865
8.10537	5.51576	0.19787
8.17839	5.50399	0.23245
8.25141	5.4974	0.2548
8.32443	5.49348	0.26961
8.39746	5.49727	0.24306
8.47048	5.50512	0.20241
8.5435	5.52911	0.17131
8.61652	5.56182	0.14564
8.68954	5.53547	0.19683
8.76256	5.49818	0.26623
8.83558	5.54802	0.22812
8.90861	5.61475	0.19399
8.98163	5.62109	0.17149
9.05465	5.6152	0.15073
9.12767	5.6239	0.18728
9.20069	5.63567	0.24287
9.27371	5.67157	0.26104
9.34673	5.71279	0.27087
9.41976	5.73466	0.25621
9.49278	5.75191	0.23653
9.5658	5.74405	0.16524
9.63882	5.73613	0.09627
9.71184	5.69296	0.13293
9.78486	5.64978	0.17073
9.85788	5.73757	0.23611
9.9309	5.82588	0.31111
10.0039	5.87728	0.28211
